# Supplementary material for: Comparative single-cell transcriptomic analysis of primate brains highlights human-specific regulatory evolution
Source: Nat Ecol Evol. 2023 Sep 4;7(11):1930–43. doi: 10.1038/s41559-023-02186-7 (PMC10627823; doi:10.1038/s41559-023-02186-7)
Supplement: Supplementary file 4 — Supplementary Tables 1 to 6. [file 41559_2023_2186_MOESM4_ESM.xlsx]

## Sheet: TableS1
Supplementary Table 1: Summary of single-nucleus transcriptomic datasets from the middle temporal gyrus (MTG) of five primates
Species	Nuclei	Donors	Tech	Datasets	Within-species clusters
Human	156285	7	SSv4, Cv3	3	151
Chimp	112929	7	SSv4, Cv3	1	107
Gorilla	139945	4	SSv4, Cv3	1	114
Macaque	89136	3	Cv3	1	119
Marmoset	75861	3	Cv3	1	103

## Sheet: TableS2
Supplementary Table 2: Performance of HGNC and SynGO gene sets in classifying consensus cell types within and across primates
Scores are calculated for gene sets with 5 or more genes, in each cell type within and across primates.
Scores averaged over species and cell types are reported as 'within_species' and 'cross_species' mean AUROC; used to generate Fig 2G
gene_set_source	gene_set_label	gene_set_type	gene_set_size	within_species_meanAUROC	cross_species_meanAUROC
SynGO	GO:0001504	Signaling	6	0.61047	0.601328
SynGO	GO:0007416	Signaling	7	0.869846	0.858595
SynGO	GO:0008021	Signaling	17	0.776211	0.757684
SynGO	GO:0014069	Signaling	103	0.92214	0.909925
SynGO	GO:0016079	Signaling	9	0.773284	0.751551
SynGO	GO:0016081	Signaling	5	0.632488	0.614225
SynGO	GO:0016082	Signaling	11	0.853432	0.836561
SynGO	GO:0030285	Signaling	46	0.913751	0.899879
SynGO	GO:0030672	Signaling	8	0.767375	0.757179
SynGO	GO:0031630	Signaling	5	0.634109	0.625247
SynGO	GO:0042734	Signaling	7	0.702253	0.691498
SynGO	GO:0043083	Signaling	13	0.785316	0.773595
SynGO	GO:0045202	Signaling	208	0.958979	0.949293
SynGO	GO:0045211	Signaling	7	0.783379	0.770342
SynGO	GO:0048488	Signaling	26	0.834158	0.816612
SynGO	GO:0048786	Signaling	13	0.688993	0.675172
SynGO	GO:0050804	Signaling	85	0.97246	0.964454
SynGO	GO:0050807	Signaling	23	0.876818	0.852925
SynGO	GO:0050808	Signaling	7	0.759568	0.73864
SynGO	GO:0051963	Signaling	12	0.806235	0.790121
SynGO	GO:0060078	Signaling	7	0.773674	0.762118
SynGO	GO:0090128	Signaling	11	0.695926	0.680432
SynGO	GO:0097091	Signaling	7	0.772375	0.758246
SynGO	GO:0097107	Signaling	5	0.678091	0.67384
SynGO	GO:0097401	Signaling	15	0.622772	0.606309
SynGO	GO:0097444	Signaling	5	0.685463	0.680349
SynGO	GO:0098693	Signaling	19	0.776996	0.755654
SynGO	GO:0098696	Signaling	17	0.864874	0.847493
SynGO	GO:0098698	Signaling	7	0.649754	0.644779
SynGO	GO:0098700	Signaling	5	0.749498	0.744295
SynGO	GO:0098793	Signaling	93	0.957368	0.943321
SynGO	GO:0098794	Signaling	124	0.957077	0.946496
SynGO	GO:0098831	Signaling	16	0.889253	0.877519
SynGO	GO:0098835	Signaling	6	0.594481	0.586553
SynGO	GO:0098839	Signaling	5	0.639961	0.626807
SynGO	GO:0098843	Signaling	6	0.6182	0.612751
SynGO	GO:0098850	Signaling	22	0.782512	0.759711
SynGO	GO:0098871	Signaling	16	0.806719	0.792912
SynGO	GO:0098880	Signaling	6	0.680839	0.661481
SynGO	GO:0098882	Signaling	8	0.815319	0.799525
SynGO	GO:0098884	Signaling	8	0.651509	0.6441
SynGO	GO:0098885	Signaling	10	0.757021	0.746093
SynGO	GO:0098888	Signaling	5	0.69847	0.688596
SynGO	GO:0098890	Signaling	7	0.825344	0.810175
SynGO	GO:0098894	Signaling	9	0.643912	0.631081
SynGO	GO:0098919	Signaling	11	0.824091	0.805389
SynGO	GO:0098962	Signaling	16	0.866979	0.853989
SynGO	GO:0098966	Signaling	5	0.610361	0.600518
SynGO	GO:0098974	Signaling	21	0.855172	0.842675
SynGO	GO:0098992	Signaling	25	0.846761	0.837898
SynGO	GO:0098993	Signaling	15	0.76354	0.753646
SynGO	GO:0099010	Signaling	6	0.617028	0.600081
SynGO	GO:0099026	Signaling	8	0.786835	0.764777
SynGO	GO:0099029	Signaling	5	0.726481	0.718135
SynGO	GO:0099031	Signaling	7	0.644695	0.630184
SynGO	GO:0099054	Signaling	11	0.833814	0.817835
SynGO	GO:0099055	Signaling	93	0.977302	0.970637
SynGO	GO:0099056	Signaling	110	0.974481	0.967939
SynGO	GO:0099059	Signaling	39	0.964656	0.954351
SynGO	GO:0099060	Signaling	38	0.895933	0.878796
SynGO	GO:0099061	Signaling	75	0.980649	0.974419
SynGO	GO:0099072	Signaling	32	0.823775	0.809568
SynGO	GO:0099091	Signaling	9	0.66246	0.657482
SynGO	GO:0099092	Signaling	42	0.928986	0.919079
SynGO	GO:0099147	Signaling	6	0.812646	0.798591
SynGO	GO:0099149	Signaling	25	0.822404	0.789626
SynGO	GO:0099150	Signaling	7	0.72394	0.716963
SynGO	GO:0099151	Signaling	12	0.864691	0.853521
SynGO	GO:0099159	Signaling	9	0.653035	0.646579
SynGO	GO:0099161	Signaling	7	0.730874	0.711796
SynGO	GO:0099170	Signaling	26	0.915291	0.900704
SynGO	GO:0099171	Signaling	44	0.943232	0.928528
SynGO	GO:0099173	Signaling	17	0.767446	0.750046
SynGO	GO:0099175	Signaling	49	0.917502	0.90204
SynGO	GO:0099179	Signaling	6	0.704481	0.697461
SynGO	GO:0099504	Signaling	5	0.736604	0.723386
SynGO	GO:0099507	Signaling	23	0.94206	0.93116
SynGO	GO:0099508	Signaling	14	0.860333	0.843405
SynGO	GO:0099509	Signaling	15	0.862011	0.856712
SynGO	GO:0099523	Signaling	33	0.901088	0.888418
SynGO	GO:0099524	Signaling	26	0.822407	0.811547
SynGO	GO:0099525	Signaling	7	0.734639	0.722446
SynGO	GO:0099527	Signaling	13	0.800888	0.786493
SynGO	GO:0099537	Signaling	5	0.773621	0.762984
SynGO	GO:0099538	Signaling	8	0.726407	0.712316
SynGO	GO:0099558	Signaling	5	0.688621	0.667953
SynGO	GO:0099560	Signaling	31	0.955116	0.940198
SynGO	GO:0099566	Signaling	5	0.616147	0.615686
SynGO	GO:0099572	Signaling	9	0.711344	0.69217
SynGO	GO:0099626	Signaling	8	0.845786	0.823991
SynGO	GO:0099645	Signaling	21	0.887421	0.876986
SynGO	GO:0099699	Signaling	7	0.709411	0.693925
SynGO	GO:0140236	Signaling	45	0.595168	0.575072
SynGO	GO:0140242	Signaling	46	0.596881	0.576853
SynGO	GO:0140252	Signaling	7	0.592986	0.58313
SynGO	GO:0150037	Signaling	6	0.793509	0.778184
SynGO	GO:0150052	Signaling	5	0.632067	0.619949
SynGO	GO:1900242	Signaling	14	0.752789	0.7396
SynGO	GO:1904315	Signaling	41	0.938663	0.926777
SynGO	GO:1905274	Signaling	10	0.809688	0.801075
SynGO	GO:1905606	Signaling	28	0.925926	0.908288
SynGO	GO:1905806	Signaling	8	0.76694	0.751854
SynGO	GO:2000300	Signaling	33	0.906807	0.89673
SynGO	SYNGO:metabolism	Signaling	5	0.655382	0.647602
SynGO	SYNGO:postsyn_ribosome	Signaling	62	0.609996	0.587477
SynGO	SYNGO:presyn_ribosome	Signaling	46	0.598874	0.57676
HGNC	Abhydrolase domain containing	Other	23	0.724789	0.706956
HGNC	Vesicle associated membrane proteins	Other	7	0.568923	0.556868
HGNC	Wiskott-Aldrich Syndrome protein family	Other	7	0.661396	0.652889
HGNC	Cadherins	Cell Adhesion	51	0.958765	0.945926
HGNC	Major cadherins	Cell Adhesion	24	0.907249	0.8885
HGNC	Protocadherins	Cell Adhesion	10	0.772625	0.75957
HGNC	Non-clustered protocadherins	Cell Adhesion	10	0.772625	0.75957
HGNC	Cadherin related	Cell Adhesion	17	0.868102	0.847586
HGNC	Zinc fingers	Other	1165	0.983144	0.979575
HGNC	Zinc fingers C2H2-type	Other	501	0.969835	0.963563
HGNC	Actin related protein 2/3 complex subunits	Other	8	0.574691	0.566811
HGNC	Acyl-CoA synthetase family	Other	20	0.691284	0.675509
HGNC	Acyl-CoA thioesterases	Other	8	0.6104	0.604068
HGNC	SCAN domain containing	Other	46	0.695656	0.667779
HGNC	1-acylglycerol-3-phosphate O-acyltransferases	Other	8	0.620779	0.611947
HGNC	ADAM metallopeptidase domain containing	Other	16	0.746853	0.726121
HGNC	ADAM metallopeptidases with thrombospondin type 1 motif	Other	17	0.829414	0.796263
HGNC	Adenylate cyclases	Signaling	8	0.767874	0.750725
HGNC	Ring finger proteins	Other	229	0.944877	0.929279
HGNC	Tripartite motif containing	Other	55	0.804832	0.785891
HGNC	Polycomb group ring fingers	Other	6	0.57147	0.568354
HGNC	Zinc fingers AN1-type	Other	8	0.590214	0.584786
HGNC	THAP domain containing	Other	10	0.544793	0.541798
HGNC	Zinc fingers C2HC-type	Other	12	0.710909	0.687811
HGNC	Nuclear hormone receptors	Signaling	45	0.879326	0.865798
HGNC	Zinc fingers CCCH-type	Other	32	0.752467	0.741468
HGNC	Zinc fingers CCHC-type	Other	16	0.644414	0.6326
HGNC	Zinc fingers DHHC-type	Other	20	0.713926	0.695584
HGNC	Zinc fingers FYVE-type	Other	31	0.766295	0.746389
HGNC	GATA zinc finger domain containing	Other	14	0.693004	0.679053
HGNC	Zinc fingers HIT-type	Other	6	0.534656	0.532337
HGNC	Zinc fingers MIZ-type	Other	7	0.592642	0.587579
HGNC	Zinc fingers MYM-type	Other	6	0.561182	0.552837
HGNC	Zinc fingers MYND-type	Other	20	0.720249	0.703909
HGNC	PHD finger proteins	Other	83	0.853705	0.836914
HGNC	Zinc fingers RANBP2-type	Other	15	0.636046	0.617968
HGNC	Zinc fingers SWIM-type	Other	9	0.652439	0.642263
HGNC	Zinc fingers ZZ-type	Other	17	0.774358	0.756333
HGNC	Zinc fingers CW-type	Other	7	0.592091	0.58044
HGNC	Ubiquitin like modifier activating enzymes	Other	9	0.592291	0.581758
HGNC	Ubiquitin conjugating enzymes E2	Other	29	0.660821	0.640268
HGNC	Aminopeptidases	Other	16	0.654653	0.633884
HGNC	Yip1 domain containing	Other	7	0.542147	0.533214
HGNC	Aminoacyl tRNA synthetases	Other	16	0.604354	0.586837
HGNC	Aminoacyl tRNA synthetases, Class I	Other	7	0.562302	0.552347
HGNC	Aminoacyl tRNA synthetases, Class II	Other	9	0.571768	0.559295
HGNC	Zinc fingers GRF-type	Other	5	0.544993	0.538788
HGNC	Zinc fingers CXXC-type	Other	11	0.666618	0.664972
HGNC	Zinc fingers 3CxxC-type	Other	5	0.697519	0.701765
HGNC	G protein-coupled receptors	Signaling	274	0.973846	0.964882
HGNC	G protein-coupled receptors, Class A rhodopsin-like	Signaling	199	0.962733	0.951347
HGNC	Ligand gated ion channels	Ion Channel	72	0.963996	0.955351
HGNC	Amine receptors	Signaling	33	0.892646	0.874233
HGNC	Adrenoceptors	Signaling	8	0.752646	0.733337
HGNC	5-hydroxytryptamine receptors, G protein-coupled	Signaling	11	0.767923	0.749409
HGNC	5-hydroxytryptamine receptors	Signaling	14	0.777681	0.759967
HGNC	Cholinergic receptors nicotinic subunits	Signaling	16	0.665716	0.647367
HGNC	Cholinergic receptors	Signaling	21	0.750779	0.736561
HGNC	Ion channels	Ion Channel	285	0.984425	0.979751
HGNC	Voltage-gated ion channels	Ion Channel	132	0.971021	0.961984
HGNC	Sodium channels	Ion Channel	18	0.797102	0.780735
HGNC	Cholinergic receptors muscarinic	Signaling	5	0.661477	0.656302
HGNC	Dopamine receptors	Signaling	5	0.665157	0.650086
HGNC	Calcium channels	Ion Channel	36	0.931933	0.919491
HGNC	Potassium channels	Ion Channel	68	0.952916	0.941356
HGNC	Sodium voltage-gated channels	Ion Channel	11	0.745867	0.726758
HGNC	Cation channels sperm associated	Ion Channel	6	0.560642	0.550142
HGNC	Chemokine receptors	Signaling	15	0.584298	0.581065
HGNC	Lipid like receptors	Signaling	22	0.690498	0.677198
HGNC	Leukotriene receptors	Other	5	0.547873	0.537673
HGNC	Prostaglandin receptors	Signaling	8	0.651573	0.636319
HGNC	Nucleotide like receptors	Signaling	10	0.651309	0.643282
HGNC	Purinergic receptors	Signaling	13	0.626218	0.609916
HGNC	P2Y receptors	Signaling	7	0.577337	0.576696
HGNC	Purinergic receptors P2X	Signaling	6	0.584544	0.580007
HGNC	Opsin receptors	Signaling	6	0.627204	0.619404
HGNC	Peptide receptors	Signaling	42	0.856642	0.835346
HGNC	Transient receptor potential cation channels	Ion Channel	27	0.843814	0.814805
HGNC	Cyclic nucleotide gated channels	Ion Channel	8	0.589084	0.579514
HGNC	Calcium voltage-gated channel subunits	Ion Channel	24	0.917137	0.903207
HGNC	Potassium calcium-activated channels	Ion Channel	6	0.696754	0.682558
HGNC	G protein-coupled receptors, Class A orphans	Signaling	48	0.802414	0.790256
HGNC	G protein-coupled receptors, Class B secretin-like	Signaling	40	0.85767	0.837077
HGNC	Glucagon receptor family	Signaling	5	0.65619	0.649505
HGNC	Potassium voltage-gated channels	Ion Channel	34	0.919993	0.902442
HGNC	G protein-coupled receptors, Class C metabotropic glutamate/pheromone	Signaling	17	0.869196	0.847411
HGNC	Potassium inwardly rectifying channel subfamily J	Ion Channel	13	0.692989	0.687975
HGNC	Potassium two pore domain channel subfamily K	Ion Channel	13	0.770435	0.757053
HGNC	Chloride channels	Ion Channel	31	0.832246	0.814756
HGNC	Glutamate metabotropic receptors	Signaling	7	0.847972	0.823861
HGNC	Glutamate receptors	Signaling	24	0.959519	0.951619
HGNC	Glutamate ionotropic receptors	Signaling	17	0.936189	0.925486
HGNC	G protein-coupled receptors, Class C orphans	Signaling	6	0.534288	0.531063
HGNC	G protein-coupled receptors, Class F frizzled	Signaling	11	0.592418	0.583995
HGNC	Taste receptors	Signaling	7	0.541433	0.532681
HGNC	Acid sensing ion channel subunits	Ion Channel	5	0.588986	0.588156
HGNC	Ion channels by channel type	Ion Channel	182	0.973354	0.96627
HGNC	Ion channels by gating mechanism	Ion Channel	214	0.983818	0.97864
HGNC	Chloride calcium-activated channels	Ion Channel	14	0.79747	0.783949
HGNC	Chloride voltage-gated channels	Other	6	0.575614	0.568216
HGNC	Porins	Other	13	0.574716	0.570593
HGNC	Aquaporins	Other	10	0.615653	0.613123
HGNC	Chloride intracellular channels	Ion Channel	5	0.604611	0.603589
HGNC	7TM uncharacterized proteins	Other	11	0.619116	0.606011
HGNC	Gap junction proteins	Other	16	0.639695	0.634553
HGNC	Receptor kinases	Signaling	75	0.960232	0.948286
HGNC	Receptor tyrosine kinases	Signaling	58	0.956547	0.944011
HGNC	Guanylate cyclase receptors	Signaling	5	0.554618	0.537811
HGNC	Receptor serine/threonine kinase family	Signaling	12	0.703428	0.691665
HGNC	Type 1 receptor serine/threonine kinases	Signaling	7	0.67166	0.660518
HGNC	Type 2 receptor serine/threonine kinases	Signaling	5	0.58653	0.580661
HGNC	Adenylate kinases	Other	9	0.645196	0.636649
HGNC	ARF GTPase family	Other	28	0.714884	0.704063
HGNC	Ras small GTPase superfamily	Other	146	0.920905	0.905212
HGNC	Wnt family	Other	18	0.704358	0.684161
HGNC	WAP four-disulfide core domain containing	Other	7	0.548771	0.542825
HGNC	WD repeat domain containing	Other	232	0.924179	0.9051
HGNC	UBX domain containing	Other	13	0.59433	0.58463
HGNC	U-box domain containing	Other	6	0.55046	0.544281
HGNC	Ubiquitin specific peptidases	Other	45	0.786204	0.765918
HGNC	RAB, member RAS oncogene GTPases	Other	54	0.822688	0.807796
HGNC	RAS type GTPase family	Other	33	0.824446	0.804105
HGNC	Rho family GTPases	Other	20	0.735291	0.729204
HGNC	RAB like GTPases	Other	5	0.546811	0.537061
HGNC	ArfGAPs	Other	23	0.814944	0.799911
HGNC	A-kinase anchoring proteins	Other	27	0.833688	0.810268
HGNC	Aldehyde dehydrogenases	Other	18	0.675933	0.659007
HGNC	Aldo-keto reductases	Other	10	0.690316	0.678737
HGNC	Alkylation repair homologs	Other	7	0.539456	0.533425
HGNC	Anaphase promoting complex	Other	14	0.584414	0.569765
HGNC	Ankyrin repeat domain containing	Other	200	0.958979	0.946361
HGNC	Annexins	Other	11	0.687789	0.670188
HGNC	Apolipoproteins	Other	11	0.591839	0.583963
HGNC	Apolipoprotein B mRNA editing enzyme catalytic subunits	Other	6	0.537252	0.537723
HGNC	Arachidonate lipoxygenases	Other	6	0.626368	0.614256
HGNC	Argonaute/PIWI family	Other	6	0.569281	0.559693
HGNC	Armadillo repeat containing	Other	37	0.782989	0.749765
HGNC	Sulfatases	Other	15	0.756663	0.733928
HGNC	Ataxins	Other	5	0.583011	0.575588
HGNC	ATPases	Other	105	0.90134	0.880744
HGNC	AAA ATPases	Other	47	0.753902	0.735812
HGNC	P-type ATPases	Other	38	0.883684	0.864502
HGNC	V-type ATPase subunits	Other	20	0.621951	0.603291
HGNC	ATP binding cassette transporters	Other	41	0.777084	0.745711
HGNC	AT-rich interaction domain containing	Other	14	0.681323	0.667175
HGNC	Baculoviral IAP repeat containing	Other	6	0.550042	0.535281
HGNC	Basic helix-loop-helix proteins	Other	88	0.89347	0.883432
HGNC	BEN domain containing	Other	8	0.651168	0.639549
HGNC	Glycosyltransferases	Other	155	0.965505	0.953153
HGNC	Beta 4-glycosyltransferases	Other	17	0.782456	0.759428
HGNC	Beta 3-glycosyltransferases	Other	21	0.705681	0.683767
HGNC	Glycosyl transferases group 1 domain containing	Other	6	0.588004	0.578818
HGNC	Glycosyltransferase family 2	Other	5	0.54754	0.541888
HGNC	Dolichyl D-mannosyl phosphate dependent mannosyltransferases	Other	9	0.570375	0.556393
HGNC	Exostosin glycosyltransferase family	Other	5	0.605807	0.586365
HGNC	Polypeptide N-acetylgalactosaminyltransferases	Other	17	0.847519	0.825904
HGNC	Fucosyltransferases	Other	9	0.629965	0.611739
HGNC	Mannosyl-glycoprotein N-acetylglucosaminyltransferases	Other	9	0.770319	0.750005
HGNC	Glycosyltransferase family 8	Other	7	0.619295	0.603046
HGNC	Sialyltransferases	Cell Adhesion	18	0.87093	0.850977
HGNC	Glucosaminyl (N-acetyl) transferases/xylosyltransferases	Other	5	0.637446	0.621328
HGNC	Oligosaccharyltransferase complex subunits	Other	12	0.59034	0.577996
HGNC	Biogenesis of lysosomal organelles complex 1 subunits	Other	8	0.564295	0.55173
HGNC	Blood group antigens	Other	33	0.724091	0.688256
HGNC	Bone morphogenetic proteins	Other	6	0.703919	0.683582
HGNC	BPI fold containing	Other	9	0.552697	0.5432
HGNC	BRICHOS domain containing	Other	6	0.565274	0.559965
HGNC	Butyrophilins	Other	5	0.641796	0.630798
HGNC	S100 calcium binding proteins	Other	13	0.63147	0.618282
HGNC	Carbonic anhydrases	Other	13	0.722495	0.701309
HGNC	Lipases	Other	20	0.690295	0.665696
HGNC	Patatin like phospholipase domain containing	Other	8	0.559351	0.548367
HGNC	Phospholipases	Other	32	0.867274	0.846156
HGNC	Caspases	Other	8	0.592007	0.574705
HGNC	Cathepsins	Other	13	0.615719	0.602496
HGNC	CD molecules	Other	265	0.955758	0.94013
HGNC	Cyclins	Other	25	0.70174	0.678058
HGNC	Non-coding RNAs	Other	5	0.561474	0.546381
HGNC	Charged multivesicular body proteins	Other	9	0.542284	0.539125
HGNC	Chemokine ligands	Other	15	0.690621	0.689756
HGNC	Chromatin modifying enzymes	Other	64	0.821825	0.79616
HGNC	Lysine demethylases	Other	19	0.670263	0.647246
HGNC	Lysine acetyltransferases	Other	19	0.7036	0.683728
HGNC	Lysine methyltransferases	Other	26	0.729277	0.707954
HGNC	Claudins	Other	12	0.624207	0.606102
HGNC	Coiled-coil-helix-coiled-coil-helix domain containing proteins	Other	6	0.535435	0.530989
HGNC	Collagens	Other	41	0.906796	0.869598
HGNC	Complement system	Other	40	0.696884	0.666526
HGNC	Components of oligomeric golgi complex	Other	5	0.577467	0.567512
HGNC	Coronins	Other	5	0.639835	0.628877
HGNC	Cyclin dependent kinases	Other	23	0.795818	0.766658
HGNC	DDB1 and CUL4 associated factors	Other	17	0.663263	0.651432
HGNC	DEAD-box helicases	Other	35	0.634316	0.618072
HGNC	DEAH-box helicases	Other	15	0.598256	0.582118
HGNC	Defensins	Other	5	0.523891	0.51906
HGNC	DENN domain containing	Other	23	0.784958	0.75307
HGNC	Basic leucine zipper proteins	Other	49	0.812021	0.797961
HGNC	Forkhead boxes	Other	27	0.802	0.790391
HGNC	High mobility group	Other	15	0.610523	0.597068
HGNC	Canonical high mobility group	Other	11	0.59326	0.580786
HGNC	Homeoboxes	Other	128	0.951842	0.9441
HGNC	ANTP class homeoboxes	Other	34	0.801004	0.80226
HGNC	HOXL subclass homeoboxes	Other	7	0.55859	0.544339
HGNC	NKL subclass homeoboxes and pseudogenes	Other	27	0.801653	0.804075
HGNC	PRD class homeoboxes and pseudogenes	Other	31	0.760309	0.757212
HGNC	LIM class homeoboxes	Other	7	0.760207	0.755658
HGNC	POU class homeoboxes and pseudogenes	Other	12	0.744242	0.726953
HGNC	TALE class homeoboxes and pseudogenes	Other	10	0.815189	0.800535
HGNC	CUT class homeoboxes and pseudogenes	Other	6	0.81774	0.810486
HGNC	ZF class homeoboxes and pseudogenes	Other	13	0.834249	0.818489
HGNC	CERS class homeoboxes	Other	6	0.577095	0.551861
HGNC	Myb/SANT domain containing	Other	45	0.783368	0.765968
HGNC	Helix-turn-helix CENPB type domain containing	Other	10	0.545175	0.545258
HGNC	ETS transcription factor family	Other	26	0.778123	0.769025
HGNC	DNA polymerases	Other	24	0.684014	0.669619
HGNC	Dyneins, axonemal	Other	19	0.697856	0.677182
HGNC	Dyneins	Other	25	0.734414	0.710239
HGNC	Dyneins, cytoplasmic	Other	11	0.649867	0.632389
HGNC	Elongator acetyltransferase complex	Other	5	0.539551	0.530386
HGNC	EMI domain containing	Other	7	0.626218	0.592037
HGNC	Receptor ligands	Signaling	242	0.95294	0.936844
HGNC	Exonucleases	Other	14	0.597165	0.582377
HGNC	Ephrins	Cell Adhesion	8	0.625207	0.616311
HGNC	Exportins	Other	6	0.556449	0.549649
HGNC	FA complementation groups	Other	17	0.622516	0.600812
HGNC	Fatty acid binding protein family	Other	14	0.606593	0.604968
HGNC	Fatty acid hydroxylase domain containing	Other	5	0.616309	0.597993
HGNC	Fatty acid desaturases	Other	8	0.628765	0.620728
HGNC	Fibrinogen C domain containing	Other	19	0.670839	0.647433
HGNC	Fibronectin type III domain containing	Cell Adhesion	150	0.985653	0.980554
HGNC	Fibulins	Other	8	0.719365	0.696486
HGNC	F-boxes	Other	60	0.805768	0.780904
HGNC	F-box and leucine rich repeat proteins	Other	17	0.71493	0.692989
HGNC	F-box and WD repeat domain containing	Other	8	0.634211	0.627951
HGNC	F-boxes other	Other	35	0.716832	0.693039
HGNC	Gamma-aminobutyric acid (GABA) receptors	Signaling	21	0.861761	0.84477
HGNC	Gamma-aminobutyric acid type A receptor subunits	Signaling	19	0.847677	0.830861
HGNC	General transcription factors	Other	41	0.664979	0.645416
HGNC	Soluble glutathione S-transferases	Other	9	0.597256	0.588037
HGNC	Proteoglycans	Other	37	0.833951	0.799868
HGNC	Glypicans	Signaling	6	0.70387	0.677504
HGNC	Small leucine rich repeat proteoglycans	Other	11	0.679488	0.670495
HGNC	Collagen proteoglycans	Other	5	0.685267	0.656298
HGNC	G-patch domain containing	Other	22	0.638516	0.625711
HGNC	HAUS augmin like complex	Other	8	0.564312	0.554416
HGNC	Heat shock proteins	Other	83	0.752025	0.727039
HGNC	Heat shock 70kDa proteins	Other	14	0.630228	0.623456
HGNC	DNAJ (HSP40) heat shock proteins	Other	45	0.709354	0.677274
HGNC	Small heat shock proteins	Other	8	0.601495	0.600242
HGNC	Chaperonins	Other	13	0.550905	0.546951
HGNC	Immunoglobulin superfamily domain containing	Cell Adhesion	331	0.985996	0.980912
HGNC	V-set domain containing	Cell Adhesion	100	0.912779	0.895982
HGNC	C1-set domain containing	Other	8	0.61667	0.605263
HGNC	C2-set domain containing	Other	27	0.795698	0.778342
HGNC	I-set domain containing	Cell Adhesion	151	0.986046	0.980318
HGNC	Immunoglobulin like domain containing	Other	91	0.913407	0.896821
HGNC	INO80 complex	Other	14	0.582323	0.575611
HGNC	Importins	Other	16	0.641691	0.626446
HGNC	Integrins	Other	21	0.806102	0.774458
HGNC	Interleukins	Other	26	0.605947	0.593012
HGNC	Interleukin receptors	Signaling	34	0.7718	0.744312
HGNC	Intermediate filaments	Other	39	0.677667	0.670779
HGNC	Keratins, type I	Other	14	0.621463	0.623144
HGNC	Keratins, type II	Other	7	0.560417	0.550018
HGNC	Intermediate filaments Type IV	Other	6	0.631109	0.634211
HGNC	Intraflagellar transport complexes	Other	26	0.696898	0.668475
HGNC	Kallikreins	Other	12	0.623293	0.61114
HGNC	Kelch like	Other	39	0.853681	0.830505
HGNC	Killer cell lectin like receptors	Other	7	0.577665	0.5657
HGNC	Kinesins	Other	41	0.810347	0.789577
HGNC	Kruppel like factors	Other	14	0.724635	0.717239
HGNC	La ribonucleoproteins	Other	6	0.585025	0.579121
HGNC	Laminin subunits	Other	11	0.695881	0.680184
HGNC	Galectins	Other	5	0.54906	0.542472
HGNC	Lipocalins	Other	8	0.65634	0.652616
HGNC	Calycin structural superfamily	Other	22	0.669681	0.664872
HGNC	Low density lipoprotein receptors	Signaling	13	0.724281	0.70733
HGNC	LYR motif containing	Other	8	0.581716	0.56687
HGNC	Maestro heat like repeat containing	Other	9	0.564793	0.548009
HGNC	MAX dimerization proteins	Other	7	0.597558	0.596267
HGNC	Mitochondrial respiratory chain complexes	Other	45	0.626007	0.600072
HGNC	Mitochondrial complex I: NADH:ubiquinone oxidoreductase subunits	Other	35	0.610684	0.588839
HGNC	Mitochondrial respiratory chain complex assembly factors	Other	37	0.642537	0.616204
HGNC	Mitochondrial ribosomal proteins	Other	71	0.650365	0.627595
HGNC	MOB kinase activators	Other	6	0.635733	0.607718
HGNC	Mucins	Other	14	0.60046	0.587525
HGNC	Mitogen-activated protein kinases	Signaling	12	0.72806	0.713718
HGNC	Mitogen-activated protein kinase cascade	Signaling	56	0.887737	0.864654
HGNC	Mitogen-activated protein kinase kinases	Signaling	7	0.624386	0.610607
HGNC	Mitogen-activated protein kinase kinase kinases	Signaling	21	0.75447	0.729149
HGNC	Mitogen-activated protein kinase kinase kinase kinases	Other	5	0.609702	0.598832
HGNC	Myosin heavy chains	Other	35	0.866751	0.841407
HGNC	Myosin light chains	Other	9	0.548751	0.542153
HGNC	Myosin binding proteins	Other	8	0.664758	0.661007
HGNC	N-alpha-acetyltransferase subunits	Other	11	0.58153	0.572646
HGNC	Netrins	Cell Adhesion	5	0.754905	0.7396
HGNC	NOP2/Sun RNA methyltransferase family	Other	6	0.564109	0.553009
HGNC	NLR family	Other	14	0.584172	0.567072
HGNC	Nudix hydrolase family	Other	18	0.636547	0.619811
HGNC	OTU domain containing	Other	14	0.595105	0.583286
HGNC	Oxysterol binding proteins	Other	12	0.796744	0.776375
HGNC	Paraneoplastic Ma antigens	Other	7	0.599361	0.588368
HGNC	Paired boxes	Other	7	0.595263	0.580279
HGNC	Peptidyl arginine deiminases	Other	5	0.568509	0.564826
HGNC	Phosphatidylinositol glycan anchor biosynthesis	Other	19	0.617109	0.597002
HGNC	Phosphodiesterases	Other	22	0.914905	0.894921
HGNC	Pleckstrin homology domain containing	Other	189	0.974158	0.965182
HGNC	Plexins	Cell Adhesion	8	0.744168	0.734912
HGNC	Poly(ADP-ribose) polymerases	Other	14	0.662867	0.642772
HGNC	Proteasome	Other	42	0.634526	0.618063
HGNC	Protein disulfide isomerases	Other	19	0.643646	0.628304
HGNC	Protein phosphatase catalytic subunits	Other	12	0.633933	0.612253
HGNC	Protein phosphatase 1 regulatory subunits	Other	163	0.964828	0.952351
HGNC	Protein phosphatase 2 regulatory subunits	Other	15	0.712979	0.697742
HGNC	Protein phosphatase 6 regulatory subunits	Other	6	0.677968	0.672391
HGNC	Protein phosphatases, Mg2+/Mn2+ dependent	Other	16	0.758498	0.744305
HGNC	HAD Asp-based protein phosphatases	Other	12	0.669491	0.649444
HGNC	Protein phosphatases	Other	122	0.960025	0.948161
HGNC	Class I classical Cys-based phosphatases	Other	74	0.950835	0.938281
HGNC	Dual specificity phosphatases	Other	37	0.774733	0.754449
HGNC	Pseudoautosomal regions	Other	10	0.58594	0.571674
HGNC	Pseudoautosomal region 1	Other	8	0.575667	0.565098
HGNC	Receptor accessory proteins	Signaling	6	0.638389	0.632721
HGNC	Regulators of G-protein signaling	Signaling	20	0.828028	0.807337
HGNC	Rho GTPase activating proteins	Other	45	0.944196	0.927572
HGNC	Dbl family Rho GEFs	Other	68	0.944786	0.925144
HGNC	RNA binding motif containing	Other	181	0.927751	0.912463
HGNC	RNA polymerase subunits	Other	23	0.605116	0.586426
HGNC	S ribosomal proteins	Other	28	0.577596	0.561305
HGNC	L ribosomal proteins	Other	48	0.598435	0.580375
HGNC	Secreted frizzled-related proteins	Other	5	0.669056	0.645614
HGNC	Secretory carrier membrane proteins	Other	5	0.57047	0.560947
HGNC	Semaphorins	Cell Adhesion	20	0.862225	0.834912
HGNC	Serine and arginine rich splicing factors	Other	12	0.587063	0.572554
HGNC	Serine proteases	Other	40	0.725056	0.708693
HGNC	Serpin peptidase inhibitors	Other	25	0.686733	0.674572
HGNC	Serine peptidase inhibitors, Kazal type	Other	7	0.563616	0.555502
HGNC	SH2 domain containing	Other	91	0.913046	0.888093
HGNC	Shisa family members	Other	7	0.681758	0.67214
HGNC	Short chain dehydrogenase/reductase superfamily	Other	56	0.744025	0.70577
HGNC	Sialic acid binding Ig like lectins	Other	6	0.62427	0.625053
HGNC	Sideroflexins	Other	5	0.612667	0.605791
HGNC	SMAD family	Other	8	0.705439	0.695989
HGNC	Solute carriers	Other	376	0.9714	0.963053
HGNC	Sorting nexins	Other	26	0.715842	0.693775
HGNC	Sp transcription factors	Other	7	0.568414	0.567428
HGNC	SRY-box transcription factors	Other	14	0.7614	0.757691
HGNC	StAR related lipid transfer domain containing	Other	13	0.763839	0.748277
HGNC	Sterile alpha motif domain containing	Other	78	0.960354	0.948409
HGNC	Structural maintenance of chromosomes proteins	Other	7	0.577575	0.564091
HGNC	Sulfotransferases, cytosolic	Other	7	0.518007	0.514147
HGNC	Sulfotransferases, membrane bound	Other	30	0.907168	0.889119
HGNC	Suppressors of cytokine signaling	Signaling	6	0.585207	0.575918
HGNC	Synaptotagmins	Other	13	0.7668	0.748809
HGNC	T-box transcription factors	Other	14	0.646768	0.642704
HGNC	Tetraspanins	Other	33	0.772056	0.751072
HGNC	Tetratricopeptide repeat domain containing	Other	94	0.890898	0.871093
HGNC	THO complex	Other	6	0.558253	0.556298
HGNC	Trafficking protein particle complex subunits	Other	14	0.595235	0.577933
HGNC	Transglutaminases	Other	9	0.60381	0.595398
HGNC	Trinucleotide repeat containing	Other	21	0.841695	0.829163
HGNC	Tubulins	Other	12	0.6206	0.617388
HGNC	Tubulin tyrosine ligase family	Other	12	0.639228	0.608791
HGNC	Tudor domain containing	Other	31	0.707411	0.690468
HGNC	Tumor necrosis factor superfamily	Other	16	0.617046	0.60006
HGNC	Tumor necrosis factor receptor superfamily	Signaling	23	0.682811	0.667067
HGNC	Ubiquitin protein ligase E3 component n-recognins	Other	7	0.580951	0.568416
HGNC	Long non-coding RNAs	Other	5	0.561474	0.546381
HGNC	Adhesion G protein-coupled receptors	Other	26	0.780733	0.758225
HGNC	ATP binding cassette subfamily A	Other	10	0.671298	0.653853
HGNC	ATP binding cassette subfamily B	Other	11	0.60787	0.590121
HGNC	ATP binding cassette subfamily C	Other	7	0.639961	0.618947
HGNC	ATP binding cassette subfamily G	Other	5	0.604154	0.59184
HGNC	Protein tyrosine phosphatases non-receptor type	Signaling	17	0.770589	0.744216
HGNC	Protein tyrosine phosphatases receptor type	Signaling	20	0.950688	0.938228
HGNC	Serine/threonine phosphatases	Other	38	0.793853	0.77337
HGNC	Chitinases	Other	6	0.579681	0.575737
HGNC	Exosome complex	Other	11	0.55306	0.544086
HGNC	Syntaxins	Other	14	0.679288	0.665518
HGNC	Guanylate cyclases	Other	6	0.554028	0.541039
HGNC	Sulfotransferases	Other	37	0.907211	0.888975
HGNC	Synaptotagmin like tandem C2 proteins	Other	8	0.715895	0.699091
HGNC	C2 domain containing	Other	146	0.975347	0.967002
HGNC	Ferlin family	Other	5	0.662509	0.641726
HGNC	Copines	Other	6	0.757467	0.741772
HGNC	C2 and RasGAP domain containing	Other	9	0.702481	0.686165
HGNC	Phosphatidylinositol 3-kinase subunits	Signaling	8	0.637835	0.622454
HGNC	C2 domain containing phospholipases	Other	17	0.839937	0.8206
HGNC	C2 domain containing protein kinases	Other	9	0.763533	0.745632
HGNC	C2 tensin-type domain containing	Other	6	0.657414	0.637681
HGNC	Potassium voltage-gated channel regulatory subunits	Ion Channel	11	0.874789	0.860246
HGNC	BTB domain containing	Other	126	0.930056	0.916174
HGNC	Cytochrome P450s	Other	23	0.68147	0.653954
HGNC	EF-hand domain containing	Other	199	0.974604	0.96624
HGNC	Anoctamins	Other	10	0.796867	0.784563
HGNC	Glycine receptors	Signaling	5	0.682565	0.667128
HGNC	Minor histocompatibility antigens	Other	32	0.778772	0.756212
HGNC	Selenoproteins	Other	10	0.578291	0.566498
HGNC	M10 matrix metallopeptidases	Other	16	0.632449	0.620607
HGNC	Astacins	Other	5	0.626926	0.620732
HGNC	MAP kinase phosphatases	Other	11	0.68187	0.673009
HGNC	Atypical dual specificity phosphatases	Other	14	0.651772	0.640598
HGNC	Metzincin metallopeptidases	Other	56	0.900291	0.874026
HGNC	Myotubularins	Other	15	0.654498	0.63824
HGNC	Membrane associated guanylate kinases	Other	24	0.860039	0.839121
HGNC	Angiopoietin like family	Other	7	0.581256	0.574974
HGNC	Cyclophilin peptidylprolyl isomerases	Other	17	0.615909	0.605358
HGNC	FKBP prolyl isomerases	Other	17	0.651754	0.643074
HGNC	Immunophilins	Other	34	0.695056	0.682937
HGNC	Peptidylprolyl isomerases	Other	36	0.696919	0.684486
HGNC	Granins	Other	6	0.709225	0.69207
HGNC	Rhomboid family	Other	10	0.663702	0.65217
HGNC	VPS9 domain containing	Other	8	0.656916	0.642998
HGNC	Actins	Other	5	0.557419	0.543728
HGNC	Progestin and adipoQ receptor family	Signaling	10	0.660888	0.648588
HGNC	COP9 signalosome	Other	9	0.539698	0.528796
HGNC	Histone deacetylase superfamily	Other	18	0.708063	0.696379
HGNC	Sirtuins	Other	7	0.570379	0.561139
HGNC	Plakins	Other	5	0.588063	0.576379
HGNC	Dynactin subunits	Other	5	0.533295	0.527819
HGNC	ADAMTS like	Other	7	0.690172	0.645258
HGNC	Toll like receptors	Signaling	7	0.652039	0.654998
HGNC	Gelsolin/villins	Other	7	0.641856	0.622435
HGNC	SNAP complex	Other	5	0.538898	0.54
HGNC	Peroxiredoxins	Other	6	0.558214	0.554567
HGNC	XK related family	Other	8	0.672046	0.665844
HGNC	Prefoldin subunits	Other	8	0.569102	0.567595
HGNC	Peroxins	Other	16	0.585923	0.576814
HGNC	Membrane spanning 4-domains	Other	11	0.620035	0.604323
HGNC	Caspase recruitment domain containing	Other	20	0.646691	0.631837
HGNC	Origin recognition complex	Other	5	0.548453	0.537021
HGNC	NME/NM23 family	Other	6	0.575754	0.548867
HGNC	Cystatin superfamily	Other	10	0.582758	0.57044
HGNC	Proprotein convertase subtilisin/kexin family	Other	6	0.712439	0.697002
HGNC	Acyl-CoA dehydrogenase family	Other	11	0.61267	0.592491
HGNC	Calpains	Other	14	0.635758	0.613256
HGNC	Chromobox family	Other	8	0.562625	0.558612
HGNC	COMM domain containing	Other	9	0.576467	0.568249
HGNC	Dynein regulatory complex	Other	8	0.646596	0.626902
HGNC	E2F transcription factors	Other	7	0.568182	0.563095
HGNC	Desumoylases	Other	10	0.585505	0.58204
HGNC	SUMO specific peptidases	Other	7	0.573779	0.570319
HGNC	Histone deacetylases, class II	Other	6	0.661846	0.653656
HGNC	Pyrin domain containing	Other	13	0.606323	0.584377
HGNC	Deubiquinating enzymes	Other	77	0.818281	0.795033
HGNC	JAMM/MPN+ metallopeptidase family	Other	11	0.637653	0.620461
HGNC	Death effector domain containing	Other	7	0.592035	0.584186
HGNC	Death associated protein kinases	Other	5	0.622368	0.606867
HGNC	Autophagy related	Other	30	0.691291	0.673491
HGNC	CCR4-NOT transcription complex	Other	10	0.566821	0.559053
HGNC	DNA glycosylases	Other	8	0.552428	0.545656
HGNC	Methyl-CpG binding domain containing	Other	10	0.591874	0.582312
HGNC	MutS homologs	Other	5	0.558853	0.545593
HGNC	Paf1/RNA polymerase II complex	Other	6	0.565309	0.562102
HGNC	Cullins	Other	8	0.566846	0.5606
HGNC	Membrane bound O-acyltransferases	Other	8	0.651579	0.637088
HGNC	Ragulator complex	Other	5	0.519537	0.520384
HGNC	CTD family phosphatases	Other	8	0.583512	0.573844
HGNC	5'-nucleotidases	Other	6	0.585716	0.576935
HGNC	HAD Asp-based non-protein phosphatases	Other	12	0.622046	0.60983
HGNC	Nucleoporins	Other	25	0.623814	0.613339
HGNC	IgLON cell adhesion molecules	Cell Adhesion	5	0.78767	0.767612
HGNC	14-3-3 phospho-serine/phospho-threonine binding proteins	Other	7	0.603516	0.592104
HGNC	Ribosomal proteins	Other	147	0.683442	0.653449
HGNC	Exocyst complex	Other	9	0.632225	0.614835
HGNC	TNF receptor associated factors	Signaling	6	0.607789	0.60156
HGNC	BCL2 family	Other	22	0.668211	0.649839
HGNC	ATAC complex	Other	11	0.626053	0.612854
HGNC	SAGA complex	Other	16	0.63154	0.614528
HGNC	Cohesin complex	Other	8	0.575558	0.568709
HGNC	Mediator complex	Other	33	0.731063	0.705505
HGNC	GOLD domain containing	Other	14	0.630723	0.621056
HGNC	Transmembrane p24 trafficking proteins	Other	8	0.542474	0.539305
HGNC	Insulin like growth factor binding proteins	Other	6	0.71	0.689423
HGNC	Lipid phosphatases	Other	36	0.83514	0.822681
HGNC	Acid phosphatases	Other	5	0.578186	0.56703
HGNC	Sugar phosphatases	Other	11	0.611761	0.600965
HGNC	Phosphatases	Other	187	0.965607	0.955281
HGNC	Phosphoinositide phosphatases	Other	30	0.815863	0.803642
HGNC	HAD Asp-based phosphatases	Other	24	0.716965	0.691735
HGNC	Golgins	Other	11	0.672288	0.664207
HGNC	MCM family	Other	9	0.556814	0.545589
HGNC	LEM domain containing	Other	7	0.556628	0.553726
HGNC	Atypical chemokine receptors	Signaling	5	0.568411	0.562565
HGNC	C-C motif chemokine receptors	Signaling	6	0.531943	0.525496
HGNC	EPH receptors	Signaling	14	0.879312	0.850551
HGNC	Myosin heavy chains, class I	Other	8	0.695628	0.671707
HGNC	Myosin heavy chains, class II	Other	11	0.662593	0.654079
HGNC	Keratins	Other	22	0.606137	0.603865
HGNC	ESCRT complexes	Other	26	0.620453	0.608677
HGNC	Spectrins	Other	7	0.633018	0.623919
HGNC	ESCRT-I	Other	9	0.585312	0.577784
HGNC	ESCRT-III	Other	9	0.542284	0.539125
HGNC	Eukaryotic translation initiation factor 3	Other	12	0.553491	0.543086
HGNC	BBSome	Other	7	0.607481	0.594407
HGNC	SNAREs	Other	36	0.712014	0.689675
HGNC	Xeroderma pigmentosum complementation groups	Other	6	0.542495	0.532893
HGNC	Gemins	Other	7	0.53233	0.526461
HGNC	N-acetyltransferases	Other	21	0.675842	0.662453
HGNC	GCN5 related N-acetyltransferases	Other	21	0.675842	0.662453
HGNC	Transmembrane channel like family	Ion Channel	6	0.587677	0.570979
HGNC	MAGE family	Other	10	0.57914	0.57594
HGNC	BAG cochaperones	Other	6	0.551298	0.544998
HGNC	YIP family	Other	17	0.660789	0.64874
HGNC	GRAM domain containing	Other	26	0.7254	0.697349
HGNC	PWWP domain containing	Other	16	0.631986	0.616754
HGNC	NADH:ubiquinone oxidoreductase core subunits	Other	7	0.538368	0.529156
HGNC	NADH:ubiquinone oxidoreductase supernumerary subunits	Other	28	0.601568	0.582535
HGNC	Phosphatidylinositol transfer proteins	Other	6	0.740582	0.739674
HGNC	Regulatory factor X family	Other	7	0.638053	0.636642
HGNC	MAPK activated protein kinases	Other	11	0.715944	0.699432
HGNC	RAF family	Other	5	0.601958	0.587896
HGNC	Volume regulated anion channel subunits	Other	5	0.588663	0.567718
HGNC	Integrin beta subunits	Other	8	0.691688	0.680605
HGNC	Integrin alpha subunits	Other	13	0.769986	0.734198
HGNC	CDC42 effector proteins	Other	5	0.597839	0.591811
HGNC	CCAAT/enhancer binding proteins	Other	5	0.616751	0.61956
HGNC	Helicases	Other	96	0.748053	0.720254
HGNC	DNA helicases	Other	29	0.671737	0.649868
HGNC	RNA helicases	Other	70	0.710137	0.683679
HGNC	UPF1 like RNA helicases	Other	11	0.581246	0.572546
HGNC	SCF complex	Other	63	0.806309	0.781025
HGNC	Lysozymes	Other	7	0.549704	0.549556
HGNC	Lysozymes, c-type	Other	5	0.574773	0.577627
HGNC	Diacylglycerol kinases	Other	10	0.818618	0.797198
HGNC	Sushi domain containing	Other	46	0.874267	0.852119
HGNC	Myosin phosphatase targeting family	Other	5	0.649986	0.638747
HGNC	Type II classical cadherins	Cell Adhesion	10	0.892246	0.874498
HGNC	Desmosomal cadherins	Other	7	0.615805	0.587642
HGNC	Mannosidases	Other	15	0.775768	0.753758
HGNC	Mannosidases type alpha	Other	13	0.770863	0.748754
HGNC	Mannosidases alpha class 1	Other	7	0.720123	0.701867
HGNC	PR/SET domain family	Other	14	0.676782	0.671358
HGNC	Ras association domain family	Other	9	0.688232	0.673449
HGNC	Glutamate ionotropic receptor kainate type subunits	Other	5	0.813614	0.800156
HGNC	Glutamate ionotropic receptor NMDA type subunits	Signaling	6	0.727018	0.721853
HGNC	Sodium voltage-gated channel alpha subunits	Ion Channel	7	0.679488	0.660065
HGNC	DASH family	Other	7	0.726593	0.707633
HGNC	ATPase Na+/K+ transporting subunits	Other	7	0.678723	0.673437
HGNC	ATPases Ca2+ transporting	Other	7	0.746604	0.733586
HGNC	ATPase phospholipid transporting	Other	14	0.783204	0.761291
HGNC	ATPase orphan transporters	Other	5	0.587246	0.573858
HGNC	Transmembrane BAX inhibitor motif containing	Other	5	0.556877	0.550051
HGNC	Transcription elongation factor A like family	Other	5	0.548856	0.546546
HGNC	LIM domain containing	Other	61	0.915077	0.900642
HGNC	Troponin complex subunits	Other	8	0.668046	0.674591
HGNC	PDZ domain containing	Other	135	0.970961	0.960998
HGNC	Crumbs complex	Other	7	0.69387	0.684528
HGNC	UTPb subcomplex	Other	5	0.529853	0.525546
HGNC	LY6/PLAUR domain containing	Other	22	0.728737	0.717807
HGNC	Translocase of outer mitochondrial membrane complex	Other	5	0.542025	0.534484
HGNC	BEACH domain containing	Other	9	0.634302	0.618091
HGNC	Bromodomain containing	Other	37	0.75314	0.732254
HGNC	MRH domain containing	Other	5	0.561228	0.554698
HGNC	C3 and PZP like, alpha-2-macroglobulin domain containing	Other	5	0.586347	0.575332
HGNC	Diacylglycerol O-acyltransferase 2 family	Other	7	0.569228	0.572491
HGNC	Exon junction complex	Other	5	0.530726	0.526123
HGNC	Arrestins	Other	8	0.608267	0.609454
HGNC	EMSY complex	Other	11	0.595996	0.580711
HGNC	Gla domain containing	Other	12	0.634474	0.621116
HGNC	Scavenger receptors	Signaling	24	0.695032	0.675047
HGNC	NF-kappa B complex subunits	Other	5	0.541779	0.538063
HGNC	Sm spliceosomal proteins	Other	8	0.57814	0.574158
HGNC	AP-1 transcription factor	Other	7	0.596193	0.589732
HGNC	SNAG transcriptional repressors	Other	8	0.564855	0.561535
HGNC	MBT domain containing	Other	9	0.775891	0.748495
HGNC	ERCC excision repair associated	Other	6	0.55926	0.551463
HGNC	Nucleotide excision repair	Other	25	0.620582	0.601789
HGNC	BCL2 homology region 3 (BH3) only	Other	9	0.62533	0.61356
HGNC	SPARC family	Other	8	0.839888	0.820653
HGNC	Super elongation complex	Other	15	0.762505	0.739544
HGNC	P-TEFb complex subunits	Other	7	0.547004	0.542882
HGNC	F-BAR domain containing	Other	19	0.832961	0.814267
HGNC	N-BAR domain containing	Other	10	0.75154	0.744456
HGNC	PX-BAR domain containing	Other	12	0.658639	0.64124
HGNC	BAR-PH domain containing	Other	11	0.715993	0.697384
HGNC	AH/BAR superfamily	Other	70	0.930116	0.914684
HGNC	FERM domain containing	Other	49	0.93786	0.921491
HGNC	SPOUT methyltransferase domain containing	Other	6	0.540544	0.533835
HGNC	TIR domain containing	Other	19	0.682926	0.670758
HGNC	C-type lectin domain containing	Other	53	0.772253	0.754335
HGNC	BCH domain containing	Other	7	0.605849	0.584865
HGNC	Large ribosomal subunit biogenesis complex	Other	9	0.543316	0.538449
HGNC	Adenosine deaminase family	Other	10	0.724614	0.714863
HGNC	Adenosine deaminases acting on RNA	Other	5	0.697698	0.694946
HGNC	NuRD complex subunits	Other	12	0.654881	0.646232
HGNC	SIN3 histone deacetylase complex subunits	Other	9	0.595204	0.587918
HGNC	BTG/Tob family	Other	6	0.616705	0.610074
HGNC	Alpha arrestins	Other	5	0.620793	0.617402
HGNC	M14 carboxypeptidases	Other	27	0.716112	0.691593
HGNC	SRCAP complex	Other	8	0.542137	0.539884
HGNC	casein kinase 1 family	Other	6	0.566902	0.552782
HGNC	Death inducing signaling complex	Other	5	0.587389	0.578954
HGNC	tRNA splicing ligase complex	Other	5	0.547656	0.536379
HGNC	Polycomb repressive complex 2	Other	6	0.567088	0.549493
HGNC	Transcription and export complex 1 subunits	Other	13	0.575723	0.567779
HGNC	Epidermal differentiation complex	Other	16	0.635326	0.622191
HGNC	CAP superfamily	Other	10	0.632225	0.624693
HGNC	Beta-gamma crystallins	Other	12	0.611363	0.600107
HGNC	NineTeen complex	Other	5	0.555411	0.554474
HGNC	Integrator complex	Other	11	0.605063	0.595272
HGNC	Iron (II) and 2-oxoglutarate dependent oxygenases	Other	26	0.70026	0.675095
HGNC	Doublecortin superfamily	Other	10	0.682495	0.670093
HGNC	STRIPAK complex	Other	18	0.700256	0.685142
HGNC	C1q and TNF related	Other	11	0.67793	0.677572
HGNC	TLC domain containing	Other	12	0.621151	0.59817
HGNC	Mitochondrial complex I assembly complex	Other	5	0.531502	0.52233
HGNC	Src family tyrosine kinases	Other	9	0.606326	0.601098
HGNC	RBR E3 ubiquitin ligases	Other	12	0.731379	0.721877
HGNC	GATOR complex	Other	5	0.562382	0.556319
HGNC	Methyltransferases	Other	155	0.871137	0.843446
HGNC	SET domain containing	Other	40	0.808235	0.783021
HGNC	Seven-beta-strand methyltransferase motif containing	Other	93	0.785046	0.754905
HGNC	Scavenger receptor cysteine rich domain containing	Signaling	27	0.699175	0.67783
HGNC	Glutamine amidotransferase class 1 domain containing	Other	9	0.59666	0.576972
HGNC	Ig-like cell adhesion molecule family	Cell Adhesion	86	0.977309	0.969342
HGNC	Gag like LTR retrotransposon derived genes	Other	58	0.72526	0.695935
HGNC	IgCAM CXADR-related subfamily	Cell Adhesion	8	0.698123	0.680088
HGNC	DNA transposon derived genes	Other	16	0.615625	0.606582
HGNC	Transposable element derived genes	Other	75	0.746979	0.719279
HGNC	WTAP complex	Other	6	0.546821	0.539402
HGNC	G protein subunits alpha	Signaling	11	0.706811	0.689465
HGNC	G protein subunits alpha, group i	Signaling	6	0.595705	0.585116
HGNC	G protein subunits beta	Other	5	0.621151	0.615096
HGNC	Heterotrimeric G proteins	Other	27	0.830119	0.811625
HGNC	G protein subunits gamma	Signaling	11	0.720972	0.708409
HGNC	Actin related proteins	Other	14	0.607147	0.601358
HGNC	M1 metallopeptidases	Other	12	0.701937	0.684328
HGNC	M13 metallopeptidases	Other	5	0.611653	0.591598
HGNC	M24 metallopeptidase family	Other	8	0.578639	0.575765
HGNC	M28 metallopeptidases	Other	9	0.633789	0.621047
HGNC	M38 metallopeptidases	Other	8	0.723049	0.705298
HGNC	Hyaluronidases	Other	6	0.575723	0.574842
HGNC	Cleavage and polyadenylation specific factor subunits	Other	6	0.5498	0.541096
HGNC	Condensin I subunits	Other	5	0.569512	0.556707
HGNC	Condensin II subunits	Other	5	0.56954	0.563247
HGNC	Condensin subunits	Other	8	0.577182	0.567407
HGNC	Tec family tyrosine kinases	Other	5	0.617032	0.611718
HGNC	Non-receptor tyrosine kinases	Signaling	29	0.776884	0.763011
HGNC	Glutaredoxin domain containing	Other	9	0.576067	0.56353
HGNC	Glutathione S-transferases	Other	12	0.658709	0.649289
HGNC	Tetraspan junctional complex superfamily	Other	63	0.855705	0.835454
HGNC	Tetraspan vesicle membrane proteins	Other	12	0.741133	0.723588
HGNC	NSL histone acetyltransferase complex	Other	8	0.577835	0.569733
HGNC	UTPa subcomplex	Other	5	0.532126	0.525161
HGNC	SSU processome	Other	54	0.65834	0.636677
HGNC	LHFPL tetraspan proteins	Other	5	0.694463	0.685651
HGNC	Cilia and flagella associated	Other	57	0.808828	0.776812
HGNC	Armadillo like helical domain containing	Other	282	0.960284	0.947074
HGNC	Clathrin/coatomer adaptor, adaptin-like, N-terminal domain containing	Other	13	0.616839	0.598998
HGNC	TOG domain containing	Other	7	0.58834	0.577679
HGNC	NTC associated proteins	Other	13	0.6272	0.622832
HGNC	U1 small nuclear ribonucleoprotein	Other	11	0.618481	0.610982
HGNC	SMN complex	Other	8	0.53226	0.526732
HGNC	U2 small nuclear ribonucleoprotein	Other	19	0.610807	0.602661
HGNC	U4/U6 small nuclear ribonucleoprotein	Other	12	0.59467	0.590211
HGNC	U5 small nuclear ribonucleoprotein	Other	15	0.606723	0.59797
HGNC	Spliceosomal A complex	Other	41	0.665312	0.655254
HGNC	LSm proteins	Other	13	0.578028	0.574932
HGNC	tri-snRP complex	Other	36	0.642144	0.631282
HGNC	Spliceosomal B complex	Other	74	0.685453	0.670321
HGNC	Spliceosomal Bact complex	Other	50	0.688523	0.677723
HGNC	Spliceosomal C complex	Other	70	0.704646	0.692835
HGNC	Calcium channel auxiliary gamma subunits	Ion Channel	7	0.671565	0.661063
HGNC	Calcium voltage-gated channel alpha1 subunits	Ion Channel	9	0.800639	0.782228
HGNC	Spliceosomal P complex	Other	65	0.699302	0.688572
HGNC	SF3b complex	Other	6	0.529572	0.528028
HGNC	Major spliceosome	Other	131	0.735635	0.721307
HGNC	Minor spliceosome	Other	28	0.640604	0.626319
HGNC	U11/U12 di-snRNP	Other	21	0.629161	0.617735
HGNC	Spliceosomal E complex	Other	15	0.624761	0.615344
HGNC	VPS-C complexes	Other	8	0.586947	0.577972
HGNC	HOPS complex	Other	6	0.554018	0.545877
HGNC	CORVET complex	Other	6	0.545621	0.535644
HGNC	DOCK family Rho GEFs	Other	11	0.838947	0.823739
HGNC	FASTK mitochondrial RNA binding family	Other	5	0.550625	0.53637
HGNC	Catenins	Other	11	0.767495	0.734453
HGNC	Delta catenins	Other	6	0.6406	0.62957
HGNC	MKS complex	Other	8	0.604923	0.594989
HGNC	Pyruvate dehydrogenase complex	Other	5	0.546705	0.54134
HGNC	TIM23 complex	Other	7	0.546375	0.545554
HGNC	CCC complex	Other	9	0.569975	0.559291
HGNC	CTLH complex	Other	7	0.602649	0.594868
HGNC	Purinosome	Other	6	0.558965	0.552596
HGNC	KMN network	Other	8	0.553982	0.539491
HGNC	Constitutive centromere associated network	Other	12	0.571821	0.552718
HGNC	Neurexins	Cell Adhesion	6	0.801863	0.781323
HGNC	PI4KA lipid kinase complex	Other	5	0.624505	0.615119
HGNC	PIK3C3 complex subunits	Other	6	0.561396	0.555458
HGNC	interferon induced transmembrane protein domain containing	Other	6	0.674074	0.659474
HGNC	BAF complex	Other	25	0.849695	0.842782
HGNC	PBAF complex	Other	14	0.632435	0.624061
HGNC	GBAF complex	Other	11	0.655312	0.645567
HGNC	Metallo-beta-lactamase fold containing family	Other	14	0.637281	0.626639
HGNC	MBL domain containing glyoxalase 2 subfamily	Other	5	0.551684	0.545568
HGNC	MBL fold containing DNA/RNA interacting subfamily	Other	8	0.553242	0.541682
HGNC	AGC family kinases	Other	51	0.929653	0.914712
HGNC	MARVEL domain containing	Other	20	0.783677	0.759367
HGNC	Axonemal dynein assembly factors	Other	7	0.560919	0.548965
HGNC	Calmodulin dependent protein kinases	Other	10	0.822032	0.809979
HGNC	Granule associated serine proteases of immune defence	Other	5	0.565804	0.569908
HGNC	Complement system activation components	Other	20	0.631849	0.609439
HGNC	Complement system regulators and receptors	Signaling	20	0.684186	0.653942
HGNC	C1q domain containing	Other	25	0.743018	0.721449
HGNC	Glycoside hydrolases	Other	63	0.831547	0.804633
HGNC	Chordin family	Other	5	0.733611	0.714561
HGNC	Inhibin subunits	Other	5	0.57755	0.565409
HGNC	Pseudouridine synthases	Other	12	0.578832	0.565205
HGNC	Flavin containing monooxygenases	Other	5	0.532358	0.52963
HGNC	Myosin light chain kinase family	Other	6	0.644958	0.624114
HGNC	Adaptor related protein complexes	Other	27	0.706554	0.692896
HGNC	Adaptor related protein complex 1	Other	7	0.651572	0.647839
HGNC	Adaptor related protein complex 2	Other	5	0.553884	0.542744
HGNC	Adaptor related protein complex 3	Other	7	0.59107	0.577505
HGNC	Wnt enhanceosome complex	Other	17	0.840951	0.831323
HGNC	EMAP like	Other	6	0.676839	0.658012
HGNC	Mitochondrial intermembrane space bridging complex	Other	7	0.571028	0.558319
HGNC	Endoribonucleases	Other	18	0.647456	0.633579
HGNC	MicroRNA host genes	Other	743	0.989586	0.986156
HGNC	MicroRNA protein coding host genes	Other	743	0.989586	0.986156
HGNC	Macro domain containing	Other	7	0.593084	0.584621
HGNC	Ribosomal biogenesis factors	Other	87	0.686719	0.665161
HGNC	Stomatin family	Other	5	0.560568	0.5589
HGNC	Interferon regulatory factors	Other	8	0.54546	0.533498
HGNC	General transcription factor IIH complex subunits	Other	10	0.605186	0.58556
HGNC	General transcription factor IIIC complex subunits	Other	5	0.531702	0.531954
HGNC	Depalmitoylases	Other	6	0.564849	0.559767
HGNC	FA core complex	Other	7	0.589649	0.573381
HGNC	IPT domain containing	Other	28	0.806547	0.793246
HGNC	B-WICH chromatin-remodelling complex subunits	Other	7	0.577747	0.568518
HGNC	SCAR/WAVE complex	Other	6	0.683014	0.672998
HGNC	Diphthamide biosynthesis pathway genes	Other	7	0.572625	0.562291
HGNC	Histidine triad superfamily	Other	7	0.569467	0.564612
HGNC	ELMO domain containing	Other	5	0.640119	0.619505
HGNC	Family with sequence similarity 83	Other	8	0.594774	0.593032
HGNC	KCTD family	Other	18	0.791386	0.762235
HGNC	Ectonucleotide pyrophosphatase/phosphodiesterase family	Other	7	0.652253	0.632325
HGNC	Ectonucleoside triphosphate diphosphohydrolase family	Other	6	0.627863	0.624088
HGNC	Pentatricopeptide repeat containing	Other	5	0.532333	0.526335
HGNC	B7 family	Other	9	0.587547	0.572723
HGNC	SLIT and NTRK like family	Other	6	0.675516	0.658609
HGNC	Thioesterase superfamily	Other	11	0.619586	0.609939
HGNC	Small nucleolar RNA protein coding host genes	Other	120	0.8498	0.827263
HGNC	Small nucleolar RNA host genes	Other	120	0.8498	0.827263
HGNC	Inter-alpha-trypsin inhibitor heavy chains	Other	6	0.570109	0.556354
HGNC	Mitochondrial iron-sulfur assembly components	Other	10	0.588698	0.57994
HGNC	Iron-sulfur assembly components	Other	13	0.595207	0.584767
HGNC	Nectins and nectin-like molecules	Other	5	0.607389	0.596358
HGNC	Tim17 family	Other	8	0.562088	0.55756
HGNC	NCoR/SMRT transcriptional repression complex subunits	Other	6	0.634902	0.620963
HGNC	Signal recognition particle	Other	6	0.547796	0.536335
HGNC	General transcription factor IID complex subunits	Other	14	0.571032	0.564086
HGNC	Thioredoxin domain containing	Other	14	0.632165	0.616653
HGNC	HECT and RLD domain containing E3 ubiquitin protein ligases	Other	6	0.607982	0.593923
HGNC	Fibroblast growth factor family	Other	16	0.706182	0.681321
HGNC	Glycoprotein hormone subunits	Other	5	0.56921	0.564525
HGNC	Neuropeptides	Signaling	47	0.841449	0.830974
HGNC	Contactins	Cell Adhesion	6	0.822189	0.796747
HGNC	Lysosome associated membrane proteins	Other	5	0.62274	0.615882
HGNC	ER membrane protein complex subunits	Other	8	0.554551	0.548809
HGNC	COPI coat complex	Other	9	0.572688	0.5558
HGNC	AH domain containing	Other	5	0.589712	0.5798
HGNC	AH/BAR family Rho GTPase activating proteins	Other	11	0.815035	0.788584
HGNC	Prolyl 3-hydroxylase family	Other	5	0.609404	0.592075
HGNC	Isocitrate dehydrogenases	Other	5	0.572821	0.561979
HGNC	Peptidase family A1	Other	6	0.590172	0.585082
HGNC	Transforming growth factor beta superfamily	Other	24	0.735944	0.711695
HGNC	Sec7 family	Other	16	0.771091	0.751849
HGNC	Heterogeneous nuclear ribonucleoproteins	Other	24	0.628484	0.612584
HGNC	Glycosylphosphatidylinositol transamidase complex	Other	5	0.554305	0.549561
HGNC	Rho guanine nucleotide exchange factors	Other	79	0.957867	0.942582
HGNC	HECT domain containing	Other	27	0.849793	0.828674
HGNC	COPII coat complex	Other	11	0.676961	0.671653
HGNC	Protein coat complexes	Other	47	0.781432	0.764744
HGNC	SURF complex	Other	6	0.538477	0.531704
HGNC	DECID complex	Other	9	0.562474	0.550875
HGNC	Steroid 5-alpha reductase family	Other	5	0.570172	0.558586
HGNC	SUN family	Other	5	0.562888	0.560751
HGNC	CREB3 transcription factor family	Other	5	0.611428	0.596189
HGNC	IFT-A complex	Other	5	0.572523	0.561604
HGNC	IFT-B complex	Other	14	0.642095	0.621332
HGNC	IFT-B1 complex	Other	9	0.58807	0.569849
HGNC	IFT-B2 complex	Other	5	0.599786	0.587949
HGNC	Large subunit mitochondrial ribosomal proteins	Other	45	0.605575	0.585184
HGNC	Small subunit mitochondrial ribosomal proteins	Other	20	0.58354	0.575009
HGNC	minichromosome maintenance 2-7 complex	Other	6	0.55554	0.5532
HGNC	CMG helicase complex	Other	9	0.563954	0.558779
HGNC	Linker of nucleoskeleton and cytoskeleton complex subunits	Other	9	0.592621	0.580846
HGNC	Formins	Other	14	0.83134	0.799993
HGNC	Type II transmembrane serine proteases	Other	18	0.615175	0.597961
HGNC	Dynein 1 complex subunits	Other	9	0.61974	0.606882
HGNC	Dynein 2 complex subunits	Other	7	0.594719	0.580526
HGNC	Dyneins, axonemal outer arm complex subunits	Other	13	0.634228	0.618484
HGNC	Dyneins, axonemal inner arm I1/f complex subunits	Other	9	0.656196	0.641846
HGNC	Radical S-adenosylmethionine domain containing	Other	7	0.584884	0.575258
HGNC	Myosin light chains, class 1	Other	5	0.534979	0.529116
HGNC	CREC family	Other	5	0.585825	0.58064
HGNC	U11 small nuclear ribonucleoprotein	Other	12	0.595249	0.589756
HGNC	Axonemal radial spoke subunits	Other	6	0.567207	0.556575
HGNC	7TM proteins	Other	285	0.974218	0.965418
HGNC	7BS protein lysine methyltransferases	Other	5	0.57447	0.570974
HGNC	7BS protein arginine methyltranferases	Other	9	0.650407	0.638
HGNC	7BS protein methyltransferases	Other	21	0.695933	0.679479
HGNC	7BS DNA/RNA methyltransferases	Other	50	0.686168	0.656733
HGNC	7BS C5-cytosine DNA/RNA methyltransferases	Other	11	0.617439	0.60786
HGNC	7BS N6-adenosine DNA/RNA methyltransferases	Other	10	0.576302	0.556161
HGNC	7BS 2'O-ribose DNA/RNA methyltransferases	Other	7	0.546544	0.543481
HGNC	7BS small molecule methyltransferases	Other	14	0.6204	0.604163
HGNC	SWI/SNF related BAF chromatin remodeling complexes	Other	27	0.855193	0.849096
HGNC	Peptidase family A22	Other	7	0.567828	0.56103
HGNC	Class I HDAC complexes	Other	24	0.726446	0.710372
HGNC	Metallopeptidases	Other	73	0.922084	0.897812
HGNC	Peptidase family C1	Other	16	0.62726	0.61273
HGNC	Glyoxalase domain containing family	Other	6	0.534312	0.530875

## Sheet: TableS3
Supplementary Table 3: Expressolog score calculated across cell types at different levels of cell hierarchy
Average of scores calculated between human and non-human primates are reported
		Within class			Within subtype						Within meta-cluster
Gene	overall	NonN	ExN	InN	Oligo	vascular	Deep_types	IT_types	CGE_derived	MGE_derived	Deep_types_L5	Deep_types_L6	IT_types_L2-4	IT_types_L5-6	CGE_Lamp5	CGE_Pax6	CGE_Vip	MGE_Pvalb	MGE_Sst	MGE_Sst_Chodl
A1BG	0.843232	0.50107	0.732502	0.732741	0.383714	0.548431	0.738278	0.671497	0.727672	0.549168	0.506281	0.518206	0.706122	0.534448	0.66626	0.52945	0.709705	0.458351	0.739986	0.638217
A1CF	0.673478	0.327902	0.735784	0.561668	0.587473	0.425292	0.584218	0.793533	0.586288	0.491109	0.581723	0.56741	0.428556	0.780122	0.357971	0.47554	0.564853	0.464552	0.488827	0.367246
A2ML1	0.876318	0.930157	0.743639	0.726336	0.942834	0.700805	0.769383	0.715313	0.698142	0.514022	0.749814	0.675602	0.870639	0.628618	0.277141	0.741242	0.608103	0.344409	0.567817	0.56948
A3GALT2	0.827787	0.620108	0.333669	0.66672	0.509917	0.473191	0.325265	0.50008	0.607732	0.430883	0.620798	0.339207	0.581661	0.421966	0.709306	0.418746	0.360695	0.420727	0.5161	0.423133
A4GALT	0.829892	0.907525	0.365755	0.442616	0.488099	0.688924	0.276752	0.836058	0.621833	0.264673	0.410271	0.351079	0.721665	0.71112	0.537096	0.56143	0.60473	0.141177	0.556016	0.516207
A4GNT	0.624045	0.526115	0.541578	0.728689	0.387102	0.735061	0.48443	0.502672	0.753264	0.598717	0.538217	0.40997	0.610704	0.494674	0.51699	0.330007	0.683006	0.592404	0.617171	0.856027
AAAS	0.919559	0.816145	0.477291	0.875239	0.762235	0.465632	0.401238	0.625717	0.826345	0.852274	0.338836	0.270196	0.740021	0.66104	0.530662	0.479963	0.810244	0.712013	0.823779	0.512412
AACS	0.99962	0.442808	0.977831	0.996152	0.562182	0.696851	0.990039	0.654671	0.553176	0.969772	0.451805	0.838455	0.596895	0.573293	0.60192	0.734598	0.466269	0.838951	0.898505	0.743754
AADACL2	0.550062	0.69241	0.457042	0.641737	0.900385	0.727383	0.48459	0.448266	0.7521	0.441056	0.516844	0.278468	0.467976	0.792056	0.696615	0.328297	0.662456	0.646258	0.574567	0.36991
AADACL3	0.591472	0.732932	0.634333	0.466313	0.572777	0.781635	0.595466	0.703521	0.500047	0.363588	0.607266	0.70817	0.810306	0.362456	0.66071	0.446013	0.59803	0.430054	0.30585	0.520771
AADACL4	0.564013	0.569728	0.508838	0.469887	0.787951	0.280143	0.50169	0.476973	0.516171	0.39302	0.659572	0.201867	0.61564	0.557475	0.295188	0.54241	0.558961	0.499398	0.120232	0.445081
AADAT	0.991313	0.983731	0.899655	0.947558	0.818551	0.808501	0.7375	0.923806	0.74655	0.881139	0.695559	0.914172	0.875557	0.953211	0.414552	0.458731	0.787005	0.746824	0.562827	0.814446
AAGAB	0.975522	0.720541	0.950265	0.956688	0.725593	0.260748	0.873753	0.865455	0.811668	0.857458	0.68052	0.835333	0.838898	0.734669	0.640649	0.85161	0.535925	0.672001	0.805104	0.697939
AAK1	0.999912	0.926362	0.95161	0.997939	0.615349	0.566994	0.89126	0.957413	0.837111	0.993719	0.675902	0.970851	0.968038	0.8444	0.540472	0.460253	0.864995	0.873213	0.873947	0.951053
AAMDC	0.821727	0.707776	0.82354	0.896621	0.709713	0.784262	0.600752	0.87216	0.788765	0.789066	0.546046	0.460492	0.534598	0.791277	0.709908	0.719834	0.796223	0.59371	0.81971	0.514181
AAMP	0.780352	0.52055	0.224301	0.700027	0.657121	0.356042	0.183838	0.498434	0.463022	0.744064	0.302017	0.341074	0.305724	0.520993	0.529494	0.438995	0.492817	0.388314	0.612005	0.655538
AANAT	0.917604	0.684519	0.849168	0.656272	0.859855	0.615552	0.738332	0.803813	0.398567	0.639473	0.768489	0.344383	0.779901	0.668312	0.657785	0.298231	0.60176	0.538159	0.685014	0.349682
AAR2	0.976469	0.942029	0.927512	0.921426	0.881891	0.537235	0.781998	0.892799	0.795435	0.893604	0.615543	0.693321	0.826982	0.647381	0.393613	0.718595	0.543781	0.551637	0.897673	0.440234
AARD	0.85107	0.639477	0.716596	0.84425	0.81338	0.671983	0.781131	0.719188	0.881706	0.650248	0.543148	0.704167	0.820993	0.705529	0.757634	0.353179	0.835306	0.734298	0.65303	0.490057
AARS2	0.950858	0.467481	0.68489	0.922939	0.543701	0.457873	0.544728	0.914712	0.77232	0.927044	0.765092	0.368179	0.770011	0.894604	0.206086	0.720391	0.556484	0.760828	0.701619	0.879848
AASDH	0.992056	0.888411	0.359466	0.942834	0.897178	0.712854	0.758723	0.146709	0.896745	0.742675	0.833714	0.699018	0.380927	0.329733	0.359245	0.675142	0.322709	0.835669	0.410934	0.573983
AASDHPPT	0.691782	0.473001	0.8717	0.672948	0.454874	0.529892	0.425336	0.873531	0.786023	0.447284	0.554795	0.481184	0.793365	0.450566	0.500575	0.785067	0.624903	0.883413	0.625619	0.35215
AASS	0.998938	0.92546	0.917445	0.796028	0.783378	0.483785	0.747656	0.58528	0.49486	0.765667	0.599646	0.532679	0.739172	0.511332	0.564782	0.817268	0.664499	0.778202	0.81649	0.871771
AATF	0.97055	0.829406	0.813685	0.915826	0.644533	0.801168	0.83198	0.856325	0.728539	0.883192	0.756732	0.765136	0.813995	0.617339	0.714322	0.579804	0.752008	0.897293	0.810421	0.673691
AATK	0.992312	0.975398	0.912473	0.89755	0.935111	0.475699	0.462774	0.883723	0.728963	0.53597	0.667065	0.446966	0.836014	0.893542	0.727105	0.546576	0.741764	0.597028	0.628061	0.420506
ABCA1	0.996461	0.985518	0.705122	0.954308	0.906192	0.829733	0.935775	0.761164	0.921727	0.910748	0.318002	0.917817	0.289296	0.762137	0.270152	0.89379	0.873673	0.766791	0.808723	0.28052
ABCA10	0.982404	0.771612	0.960625	0.911297	0.821515	0.707794	0.951079	0.897682	0.755423	0.837473	0.651407	0.787067	0.931529	0.717914	0.502734	0.659368	0.482015	0.841357	0.721824	0.605856
ABCA12	0.934873	0.782909	0.957121	0.836465	0.800018	0.316074	0.941667	0.802512	0.724416	0.841339	0.745134	0.929857	0.750097	0.788809	0.467967	0.634545	0.580998	0.768808	0.475902	0.447903
ABCA13	0.701097	0.593471	0.716295	0.663084	0.503255	0.463393	0.655317	0.767914	0.574522	0.274107	0.551141	0.464269	0.748487	0.623815	0.544374	0.578362	0.673788	0.409492	0.402291	0.371798
ABCA2	0.99877	0.992879	0.801097	0.855034	0.979211	0.339066	0.65698	0.816074	0.786217	0.622063	0.747594	0.546753	0.775876	0.4388	0.638924	0.442923	0.680547	0.62584	0.526159	0.377654
ABCA4	0.680441	0.781077	0.486695	0.94831	0.902097	0.519931	0.694285	0.447753	0.768577	0.891906	0.556644	0.714225	0.335209	0.591667	0.446585	0.627574	0.474956	0.809501	0.655157	0.498868
ABCA5	0.998956	0.889154	0.996054	0.901973	0.856644	0.758935	0.965658	0.96971	0.763712	0.862615	0.849575	0.706794	0.921285	0.828954	0.61097	0.553379	0.541481	0.973744	0.884864	0.5523
ABCA6	0.990676	0.806573	0.975363	0.940924	0.735271	0.680087	0.958333	0.786403	0.780918	0.82485	0.520046	0.756573	0.865747	0.592498	0.536518	0.637208	0.667534	0.776752	0.528822	0.738915
ABCA7	0.989791	0.694153	0.962712	0.793224	0.678397	0.526238	0.822841	0.985492	0.739384	0.780034	0.726345	0.711412	0.766481	0.932997	0.5411	0.674646	0.801787	0.693622	0.843923	0.652574
ABCA8	0.994683	0.96534	0.678079	0.493631	0.944807	0.85261	0.56311	0.707449	0.472797	0.496373	0.53221	0.574133	0.585156	0.638075	0.543038	0.531874	0.339889	0.478777	0.515048	0.499965
ABCB1	0.999177	0.995267	0.996444	0.943931	0.847054	0.955564	0.983537	0.723664	0.967551	0.57991	0.652822	0.965508	0.678795	0.370479	0.742224	0.945232	0.607343	0.618569	0.373726	0.6467
ABCB10	0.984483	0.657068	0.912987	0.87784	0.562588	0.588234	0.80575	0.887995	0.758218	0.875115	0.694108	0.71419	0.877442	0.730821	0.761111	0.63857	0.572134	0.685642	0.736306	0.762712
ABCB11	0.769374	0.704061	0.731856	0.751893	0.498346	0.765092	0.654636	0.609386	0.681334	0.688261	0.624973	0.733254	0.47922	0.423868	0.507944	0.496709	0.765499	0.548646	0.641286	0.526044
ABCB4	0.96449	0.91127	0.806131	0.944984	0.614464	0.795267	0.702194	0.657422	0.953866	0.811014	0.755361	0.479981	0.70069	0.770559	0.567799	0.541808	0.786217	0.809749	0.581219	0.52293
ABCB5	0.999912	0.575292	0.45805	0.99877	0.399292	0.709262	0.376115	0.641693	0.996054	0.396417	0.405449	0.48328	0.661076	0.621178	0.834421	0.977442	0.963606	0.548248	0.181016	0.469825
ABCB6	0.820869	0.802857	0.832873	0.491923	0.6638	0.548655	0.615287	0.678645	0.685872	0.423646	0.523381	0.558882	0.714747	0.5079	0.575487	0.540273	0.527008	0.414942	0.33428	0.543781
ABCB7	0.906706	0.742516	0.929529	0.904237	0.708961	0.351716	0.713314	0.94126	0.650053	0.898762	0.532873	0.441304	0.934501	0.868436	0.780343	0.53788	0.473823	0.907475	0.823036	0.729547
ABCB8	0.938163	0.727875	0.673363	0.728052	0.473992	0.292569	0.594223	0.819993	0.705918	0.651982	0.534961	0.629176	0.730794	0.732272	0.550681	0.574239	0.696824	0.764119	0.521939	0.523284
ABCB9	0.986969	0.666676	0.996745	0.986014	0.779644	0.557413	0.943179	0.976017	0.884333	0.982696	0.781891	0.958634	0.833643	0.953954	0.837677	0.693931	0.642932	0.623169	0.90353	0.706095
ABCC10	0.970338	0.538093	0.548204	0.974903	0.604751	0.462005	0.220621	0.802088	0.937659	0.802309	0.450885	0.450354	0.646046	0.406396	0.573098	0.793197	0.778627	0.572063	0.821957	0.438455
ABCC2	0.421824	0.256706	0.760297	0.672461	0.29532	0.311421	0.720939	0.607183	0.564287	0.691667	0.535554	0.637987	0.752035	0.436403	0.655954	0.718312	0.451336	0.55882	0.649398	0.577964
ABCC3	0.996054	0.969418	0.976619	0.99801	0.619303	0.835642	0.721515	0.907803	0.871099	0.994223	0.671311	0.660209	0.983608	0.787022	0.872426	0.751141	0.587217	0.738084	0.929556	0.954025
ABCC4	0.844745	0.785103	0.824513	0.917481	0.839305	0.693471	0.733917	0.737067	0.825318	0.905317	0.699991	0.669444	0.685713	0.609687	0.810899	0.780317	0.882749	0.747435	0.833236	0.85291
ABCC5	0.992312	0.627601	0.780396	0.987872	0.566118	0.684572	0.779945	0.667427	0.954467	0.943595	0.616959	0.883802	0.618843	0.474699	0.640207	0.896196	0.911969	0.700814	0.6602	0.913314
ABCC8	0.986076	0.624469	0.9865	0.863031	0.733997	0.642604	0.734873	0.967189	0.909386	0.576017	0.614827	0.876619	0.745533	0.922868	0.863517	0.78505	0.917427	0.836332	0.526946	0.525885
ABCD1	0.836456	0.820993	0.543179	0.745285	0.797514	0.711766	0.412633	0.710483	0.724655	0.430821	0.422116	0.240357	0.529016	0.575062	0.52807	0.629742	0.358156	0.713385	0.214986	0.550248
ABCD2	0.989747	0.989782	0.81012	0.893038	0.976212	0.760076	0.755874	0.790729	0.809651	0.932369	0.742136	0.513836	0.753769	0.765375	0.665472	0.828892	0.780299	0.831697	0.613491	0.622116
ABCD3	0.985651	0.754697	0.617321	0.911845	0.572744	0.721161	0.438694	0.69655	0.823983	0.855184	0.455609	0.641331	0.712642	0.517224	0.698558	0.854282	0.611872	0.477097	0.83903	0.553742
ABCD4	0.691242	0.572992	0.731644	0.907334	0.386607	0.772771	0.170329	0.924531	0.743144	0.889234	0.162438	0.470948	0.755759	0.888553	0.523337	0.744338	0.600159	0.902335	0.544259	0.590251
ABCE1	0.918277	0.764809	0.839897	0.853742	0.88988	0.461394	0.781768	0.802468	0.644391	0.877592	0.756546	0.298443	0.752672	0.541233	0.620444	0.698708	0.648947	0.614296	0.651743	0.688747
ABCF1	0.732696	0.621559	0.535527	0.55851	0.486005	0.488128	0.72124	0.46787	0.506122	0.556591	0.654476	0.726513	0.598346	0.448912	0.321169	0.530954	0.342251	0.806352	0.55491	0.474151
ABCF2	0.964552	0.691525	0.817542	0.827981	0.565941	0.752627	0.770435	0.690057	0.714906	0.829352	0.58627	0.753777	0.715676	0.614977	0.452397	0.733953	0.541879	0.828839	0.578866	0.784032
ABCF3	0.936536	0.336527	0.846992	0.913747	0.613818	0.311562	0.891295	0.595577	0.581723	0.96219	0.697576	0.748071	0.643117	0.581768	0.521568	0.618887	0.38911	0.668117	0.906458	0.595904
ABCG1	0.999797	0.982095	0.995373	0.927521	0.969604	0.590791	0.936651	0.995878	0.813915	0.757661	0.326946	0.932811	0.937872	0.976566	0.242569	0.822169	0.759085	0.726902	0.748921	0.695488
ABCG2	0.999107	0.995577	0.718277	0.725708	0.904795	0.949973	0.435448	0.642277	0.500018	0.841631	0.395957	0.570161	0.806776	0.359174	0.510306	0.558935	0.577256	0.390419	0.575717	0.773045
ABCG4	0.999522	0.743675	0.920807	0.975345	0.856431	0.505264	0.937527	0.635607	0.571718	0.964305	0.894993	0.618692	0.812208	0.571046	0.518056	0.572284	0.532785	0.841039	0.685386	0.660253
ABCG5	0.927327	0.703946	0.67492	0.786102	0.715189	0.348907	0.731599	0.652176	0.594126	0.687235	0.73428	0.383519	0.714809	0.503441	0.642879	0.519533	0.61143	0.673956	0.481838	0.508714
ABCG8	0.861368	0.382971	0.635147	0.65767	0.733793	0.276376	0.576309	0.684758	0.565906	0.778485	0.627406	0.507051	0.677601	0.600106	0.671444	0.574177	0.539897	0.799726	0.581741	0.450345
ABHD1	0.569285	0.470709	0.874142	0.705945	0.473372	0.38965	0.885333	0.852105	0.664791	0.689287	0.852601	0.491684	0.711952	0.742826	0.624841	0.497143	0.523762	0.621895	0.535554	0.569913
ABHD10	0.964517	0.833342	0.876159	0.684209	0.912252	0.721373	0.79831	0.782696	0.562243	0.794896	0.614305	0.832519	0.667144	0.785793	0.526575	0.296612	0.530617	0.762456	0.632652	0.431334
ABHD11	0.873443	0.686898	0.785165	0.901097	0.76426	0.503326	0.80529	0.591631	0.560103	0.952017	0.830379	0.608652	0.735058	0.667666	0.60928	0.522691	0.710678	0.590915	0.705175	0.657909
ABHD12	0.981467	0.880768	0.807422	0.899036	0.853963	0.843153	0.819613	0.775142	0.73627	0.826469	0.882157	0.679459	0.815437	0.334766	0.520736	0.735934	0.55629	0.556511	0.67822	0.689234
ABHD12B	0.990428	0.705157	0.930927	0.862642	0.552725	0.566844	0.852176	0.975495	0.372169	0.725557	0.747452	0.684705	0.920037	0.933413	0.74755	0.443356	0.52278	0.756555	0.712836	0.693179
ABHD13	0.891384	0.602353	0.713181	0.775734	0.83819	0.420754	0.655759	0.804715	0.683528	0.804715	0.570701	0.502981	0.813703	0.703892	0.255317	0.463535	0.371753	0.785456	0.633439	0.542003
ABHD14B	0.685023	0.564375	0.638208	0.69701	0.669551	0.463898	0.583608	0.677194	0.776557	0.570179	0.361536	0.783192	0.675778	0.767861	0.89103	0.61373	0.743117	0.339676	0.594604	0.468489
ABHD15	0.779565	0.820594	0.663217	0.671143	0.694126	0.703273	0.585094	0.871116	0.591631	0.660563	0.665437	0.641384	0.816021	0.879812	0.488884	0.616643	0.614747	0.799186	0.486518	0.363411
ABHD16A	0.597682	0.556821	0.670816	0.409147	0.580901	0.339172	0.607228	0.570117	0.621205	0.543445	0.506582	0.525849	0.54264	0.446152	0.553353	0.509855	0.40023	0.365596	0.55238	0.597567
ABHD17A	0.920426	0.949567	0.580157	0.580016	0.860642	0.808006	0.527654	0.746178	0.548018	0.56902	0.340906	0.586783	0.749956	0.660633	0.812535	0.538517	0.626982	0.600584	0.618418	0.38857
ABHD17B	0.994621	0.970011	0.99601	0.780025	0.906732	0.405396	0.84064	0.991852	0.741331	0.600478	0.768878	0.556493	0.947603	0.978884	0.853485	0.591667	0.499549	0.574053	0.755264	0.403185
ABHD17C	0.811766	0.74923	0.842507	0.881529	0.94586	0.600257	0.572709	0.806617	0.510094	0.968949	0.639712	0.412872	0.812252	0.87638	0.641773	0.583289	0.194082	0.820745	0.709227	0.842808
ABHD2	0.999195	0.990499	0.898841	0.897611	0.971488	0.5819	0.842719	0.908386	0.925593	0.763986	0.866437	0.864455	0.967366	0.91357	0.747948	0.85015	0.846753	0.223116	0.816835	0.736226
ABHD3	0.942295	0.730617	0.918135	0.710041	0.869489	0.665455	0.803627	0.855901	0.803884	0.526238	0.706644	0.791729	0.84808	0.692604	0.749505	0.770196	0.43643	0.783643	0.75698	0.458599
ABHD4	0.951469	0.77991	0.645099	0.947019	0.599434	0.716313	0.505697	0.861492	0.954025	0.500398	0.545904	0.389499	0.697505	0.530945	0.614774	0.956086	0.787739	0.481564	0.356033	0.569241
ABHD5	0.905706	0.496373	0.81925	0.921125	0.585103	0.576495	0.900823	0.858333	0.867896	0.889791	0.855157	0.38995	0.86856	0.507148	0.515525	0.734289	0.825982	0.793064	0.738155	0.294745
ABHD6	0.998301	0.975893	0.932351	0.97331	0.911483	0.851672	0.883209	0.856352	0.658298	0.94402	0.807696	0.682201	0.626858	0.766198	0.773708	0.577442	0.421727	0.589535	0.832263	0.675655
ABHD8	0.999513	0.976601	0.940632	0.940472	0.881414	0.659059	0.717914	0.873965	0.854096	0.97285	0.464561	0.694559	0.450035	0.717772	0.829529	0.645541	0.750646	0.696656	0.598098	0.908139
ABI1	0.995249	0.959262	0.944577	0.96917	0.900088	0.874107	0.887544	0.817224	0.950761	0.982192	0.780591	0.91557	0.694462	0.835403	0.824222	0.773399	0.787535	0.942038	0.784439	0.93689
ABI2	0.99939	0.86296	0.980202	0.997806	0.82983	0.67385	0.897656	0.88198	0.99586	0.962412	0.418613	0.812164	0.644365	0.681272	0.413057	0.959545	0.952459	0.891215	0.691791	0.727194
ABI3	0.997638	0.990853	0.928565	0.860111	0.64509	0.913544	0.848116	0.69302	0.378822	0.856387	0.770373	0.599938	0.584828	0.686677	0.531175	0.457953	0.414641	0.452017	0.395037	0.626044
ABI3BP	0.815888	0.718241	0.798629	0.719321	0.682387	0.591578	0.290154	0.824894	0.972903	0.579609	0.497903	0.249912	0.834342	0.409722	0.653211	0.78857	0.927203	0.56787	0.552335	0.59609
ABL1	0.998142	0.944816	0.898266	0.932104	0.739154	0.706723	0.829901	0.80552	0.857396	0.879609	0.464667	0.550327	0.883838	0.744736	0.385421	0.800018	0.793091	0.888137	0.769568	0.846267
ABL2	0.965384	0.690888	0.910501	0.967914	0.475929	0.456228	0.892171	0.961173	0.936642	0.818117	0.911385	0.663915	0.965791	0.776354	0.728264	0.798151	0.665499	0.869108	0.65997	0.80437
ABLIM1	0.997718	0.901584	0.997992	0.973355	0.907033	0.85851	0.988455	0.920497	0.836297	0.996966	0.927044	0.974133	0.809138	0.839827	0.734545	0.774903	0.768701	0.858068	0.98428	0.914269
ABLIM2	0.9635	0.904609	0.988278	0.88144	0.817445	0.732051	0.465729	0.871921	0.959262	0.944444	0.381148	0.723585	0.951318	0.811102	0.677663	0.557847	0.75307	0.939588	0.370002	0.88957
ABLIM3	0.997169	0.952787	0.99693	0.935306	0.798195	0.871691	0.968586	0.855909	0.756546	0.948425	0.938491	0.624027	0.851026	0.760563	0.431546	0.587889	0.709245	0.328609	0.827849	0.899894
ABO	0.858439	0.781573	0.726849	0.79356	0.504352	0.603087	0.679167	0.707086	0.297452	0.779282	0.721515	0.687721	0.625858	0.615552	0.561819	0.261123	0.438688	0.462358	0.752269	0.722585
ABR	0.990826	0.981599	0.945665	0.918993	0.787173	0.927778	0.924257	0.861146	0.913473	0.776451	0.779972	0.720382	0.904963	0.695913	0.87063	0.74279	0.211863	0.650805	0.312907	0.816269
ABRA	0.908705	0.771895	0.80966	0.792516	0.885678	0.885023	0.568188	0.853494	0.768002	0.842834	0.313553	0.722479	0.718781	0.813376	0.342808	0.596054	0.554919	0.720232	0.614137	0.739535
ABRACL	0.991454	0.50376	0.995064	0.979432	0.403317	0.382502	0.906484	0.996541	0.978273	0.790959	0.894046	0.667684	0.954494	0.986226	0.730679	0.806308	0.958926	0.788765	0.758183	0.659466
ABT1	0.819091	0.561129	0.724195	0.482201	0.646541	0.401477	0.749823	0.59624	0.468011	0.589995	0.660456	0.526318	0.459634	0.648098	0.4237	0.556936	0.477574	0.531493	0.65391	0.375345
ABTB1	0.978441	0.89647	0.868462	0.99118	0.764473	0.73489	0.670002	0.803954	0.97837	0.927937	0.733033	0.679273	0.852424	0.764703	0.754529	0.726645	0.924699	0.960863	0.75353	0.523452
ABTB2	0.99801	0.976354	0.995895	0.941154	0.93512	0.645763	0.986208	0.702052	0.786394	0.846674	0.937615	0.4569	0.836651	0.697275	0.531785	0.818117	0.60974	0.682988	0.742304	0.892569
ACAA1	0.966269	0.940216	0.852344	0.883988	0.879706	0.576716	0.804786	0.776663	0.734802	0.944135	0.719604	0.420771	0.824098	0.531776	0.464906	0.678238	0.600717	0.692887	0.791207	0.344268
ACAA2	0.976123	0.898116	0.595232	0.968445	0.854609	0.35782	0.72607	0.539552	0.446152	0.922903	0.676628	0.590331	0.636819	0.509802	0.486589	0.665464	0.629114	0.842012	0.607519	0.556502
ACACA	0.998355	0.839393	0.98443	0.976221	0.603017	0.57538	0.896506	0.983891	0.995205	0.934722	0.487615	0.954936	0.9615	0.962668	0.280007	0.946515	0.72385	0.615543	0.839057	0.848133
ACACB	0.999558	0.982298	0.855405	0.877813	0.954512	0.799558	0.779627	0.631308	0.897647	0.855299	0.930936	0.656051	0.380494	0.364561	0.793701	0.819241	0.752433	0.857511	0.64916	0.798912
ACAD10	0.580272	0.729653	0.831953	0.675876	0.564897	0.773151	0.629556	0.745948	0.63643	0.713305	0.667312	0.846214	0.690534	0.592197	0.431476	0.526654	0.869082	0.874956	0.789844	0.650053
ACAD11	0.35	0.443347	0.474275	0.411394	0.773938	0.59356	0.3477	0.583634	0.513349	0.252274	0.423638	0.449726	0.69724	0.525575	0.626955	0.555308	0.253247	0.408723	0.387288	0.51971
ACAD8	0.995143	0.541729	0.948788	0.845241	0.588464	0.351106	0.910058	0.863323	0.831538	0.673133	0.805432	0.764092	0.714915	0.762783	0.452548	0.660058	0.80675	0.71012	0.656113	0.337111
ACAD9	0.98029	0.562084	0.819586	0.936633	0.548319	0.543613	0.576053	0.90253	0.66787	0.799912	0.41526	0.375433	0.767304	0.832546	0.546444	0.554344	0.617374	0.764199	0.457431	0.642109
ACADL	0.995922	0.912509	0.873859	0.983864	0.876937	0.549164	0.721285	0.688057	0.767976	0.974443	0.592852	0.60368	0.437305	0.627884	0.790499	0.863809	0.705909	0.788969	0.807254	0.703875
ACADM	0.767852	0.390694	0.92607	0.968967	0.355971	0.385032	0.831821	0.64218	0.948487	0.424682	0.66825	0.784236	0.552114	0.649425	0.830909	0.788128	0.367879	0.37845	0.207758	0.500929
ACADS	0.930671	0.825487	0.884262	0.675363	0.845152	0.497859	0.830379	0.667728	0.289022	0.838703	0.389402	0.719878	0.633838	0.8033	0.840331	0.478185	0.206546	0.442012	0.605591	0.764172
ACADSB	0.960456	0.873125	0.753167	0.958953	0.90644	0.570276	0.568321	0.759041	0.758846	0.920931	0.603981	0.460713	0.782104	0.729503	0.552026	0.635474	0.852017	0.892923	0.55828	0.597514
ACADVL	0.993843	0.977955	0.905945	0.745497	0.958431	0.778406	0.806325	0.840242	0.869958	0.692781	0.897151	0.310421	0.814774	0.795851	0.542029	0.601168	0.636129	0.792684	0.566039	0.636253
ACAN	0.992622	0.979636	0.887907	0.993144	0.937633	0.283298	0.862288	0.734749	0.960766	0.954512	0.901221	0.54962	0.746267	0.53474	0.737535	0.532475	0.875257	0.696081	0.745718	0.649239
ACAP1	0.893754	0.693303	0.705467	0.920223	0.845506	0.417131	0.560094	0.93942	0.739437	0.756732	0.551035	0.601035	0.963411	0.299398	0.831246	0.232201	0.526062	0.800203	0.48006	0.627902
ACAP2	0.999929	0.984943	0.986509	0.987314	0.881688	0.873797	0.473045	0.974151	0.910395	0.919144	0.204706	0.707466	0.956564	0.8339	0.776557	0.884811	0.749929	0.82531	0.754352	0.664048
ACAP3	0.999	0.984006	0.949266	0.85184	0.96357	0.743746	0.896975	0.840101	0.929751	0.701318	0.637748	0.603884	0.739729	0.828512	0.891941	0.837491	0.97078	0.659475	0.287677	0.284112
ACAT1	0.68842	0.396983	0.642374	0.812942	0.383979	0.383944	0.60215	0.694869	0.770373	0.794002	0.501318	0.248549	0.52155	0.895807	0.117419	0.590242	0.708077	0.824089	0.38934	0.502185
ACAT2	0.996143	0.963526	0.943056	0.942065	0.895426	0.539588	0.865985	0.895745	0.956263	0.820727	0.585058	0.908218	0.838641	0.631476	0.645188	0.954459	0.810041	0.657767	0.724381	0.812571
ACBD3	0.922435	0.901354	0.892445	0.773018	0.842596	0.655352	0.809404	0.860616	0.598027	0.868321	0.679901	0.706741	0.382068	0.819206	0.487429	0.427964	0.70268	0.779131	0.41311	0.554883
ACBD4	0.995736	0.856502	0.920763	0.988084	0.912898	0.133811	0.875027	0.643516	0.961607	0.708236	0.772956	0.307343	0.524894	0.702229	0.830962	0.616737	0.544409	0.502919	0.737695	0.569427
ACBD5	0.951247	0.668268	0.927123	0.861898	0.628875	0.679689	0.791224	0.976575	0.760695	0.831396	0.746072	0.607599	0.936527	0.948611	0.633829	0.567091	0.800398	0.96564	0.760191	0.608785
ACBD6	0.964862	0.806891	0.962677	0.877592	0.571727	0.357015	0.946576	0.854432	0.767507	0.940366	0.927459	0.897435	0.796824	0.658846	0.779308	0.713942	0.487606	0.817357	0.780228	0.926796
ACBD7	0.997585	0.985828	0.727919	0.525071	0.977645	0.411602	0.715888	0.707864	0.554149	0.468976	0.721851	0.862447	0.572647	0.644223	0.636819	0.497877	0.490419	0.418542	0.374708	0.683077
ACCS	0.944002	0.747266	0.826371	0.937226	0.680476	0.702707	0.589101	0.855927	0.752105	0.898089	0.635448	0.695559	0.690393	0.699345	0.471373	0.625257	0.613075	0.706166	0.68512	0.88581
ACCSL	0.846665	0.425531	0.598195	0.741525	0.247001	0.349056	0.530193	0.713482	0.526303	0.750257	0.493347	0.50913	0.669329	0.69218	0.530278	0.582826	0.456794	0.736318	0.64176	0.697334
ACE	0.977335	0.787836	0.8033	0.761898	0.687005	0.728583	0.739676	0.690543	0.714305	0.687067	0.573496	0.484943	0.526115	0.541906	0.814137	0.444683	0.532643	0.889703	0.475469	0.639712
ACE2	0.601867	0.677707	0.70299	0.488933	0.592755	0.491218	0.629291	0.774549	0.515941	0.226168	0.561916	0.648912	0.698894	0.666861	0.48873	0.465822	0.478888	0.362637	0.362621	0.302101
ACER1	0.974788	0.374248	0.905361	0.899505	0.285395	0.47845	0.817242	0.816941	0.710784	0.806484	0.90054	0.565393	0.891074	0.594913	0.399018	0.63896	0.627486	0.875018	0.707847	0.61158
ACER2	0.996426	0.990039	0.981564	0.934183	0.858271	0.927079	0.913482	0.864667	0.96994	0.734881	0.865835	0.622948	0.856768	0.819029	0.569843	0.823027	0.877964	0.749903	0.498142	0.713809
ACER3	0.973921	0.811607	0.947373	0.806538	0.907475	0.671134	0.762801	0.698416	0.724867	0.778839	0.723328	0.922788	0.771913	0.790888	0.565809	0.641154	0.616755	0.690782	0.56311	0.783563
ACHE	0.999151	0.852495	0.993312	0.96695	0.901654	0.284864	0.900991	0.998567	0.988544	0.987907	0.773496	0.787288	0.987916	0.957059	0.766764	0.786359	0.814871	0.84939	0.98221	0.920533
ACIN1	0.987995	0.923275	0.9263	0.485209	0.811509	0.643754	0.856166	0.860846	0.874425	0.187686	0.693135	0.792082	0.84463	0.789641	0.804653	0.480998	0.633625	0.346506	0.283077	0.294657
ACKR1	0.899505	0.692304	0.998585	0.838809	0.466366	0.884563	0.704476	0.995311	0.766136	0.708829	0.586589	0.702627	0.944108	0.977247	0.697505	0.65184	0.673717	0.71472	0.660899	0.366676
ACKR2	0.788606	0.795099	0.684191	0.509926	0.684342	0.64793	0.46902	0.944692	0.439844	0.51695	0.545718	0.326849	0.794515	0.866339	0.751238	0.416587	0.401292	0.45008	0.587743	0.525725
ACKR3	0.979636	0.878087	0.824398	0.951292	0.932042	0.732458	0.833616	0.671523	0.980166	0.709784	0.877778	0.511854	0.442489	0.708643	0.960014	0.459881	0.596426	0.695364	0.27768	0.44018
ACKR4	0.841224	0.66304	0.632042	0.649275	0.487721	0.642525	0.552955	0.639393	0.512987	0.656891	0.392153	0.553317	0.739199	0.16833	0.414827	0.520833	0.459917	0.594763	0.516773	0.630564
ACLY	0.956582	0.879963	0.932847	0.89962	0.84379	0.589579	0.866861	0.879007	0.946382	0.763093	0.394409	0.502902	0.382643	0.574973	0.790092	0.936757	0.595842	0.781219	0.81081	0.688332
ACMSD	0.878769	0.530485	0.527327	0.685005	0.450442	0.80263	0.568878	0.579689	0.662863	0.757077	0.617277	0.554299	0.524266	0.579335	0.394692	0.551911	0.509952	0.691737	0.560775	0.788535
ACO1	0.951716	0.971488	0.940614	0.628229	0.960828	0.51718	0.986465	0.731546	0.55146	0.519922	0.941286	0.924814	0.718002	0.808431	0.762553	0.246364	0.735173	0.834607	0.642941	0.446833
ACO2	0.99609	0.96994	0.943666	0.994993	0.963066	0.403353	0.85483	0.83796	0.893905	0.985925	0.829574	0.350442	0.903698	0.812403	0.740587	0.768144	0.735855	0.528972	0.602672	0.860563
ACOT11	0.99555	0.988942	0.949319	0.45261	0.978804	0.675257	0.974505	0.841419	0.509395	0.657714	0.768648	0.900619	0.768427	0.799045	0.569144	0.854538	0.511341	0.567357	0.325752	0.539694
ACOT12	0.814296	0.878459	0.757006	0.770011	0.741844	0.723452	0.725929	0.746037	0.867719	0.693631	0.520993	0.776858	0.681299	0.735678	0.631688	0.840632	0.577857	0.676929	0.864199	0.637792
ACOT13	0.866658	0.790446	0.824602	0.912403	0.664331	0.361739	0.6635	0.887597	0.676088	0.881246	0.712341	0.551194	0.768436	0.871037	0.565163	0.452203	0.747691	0.785483	0.766295	0.645435
ACOT4	0.686049	0.683563	0.459758	0.733838	0.63811	0.61645	0.427813	0.623355	0.852964	0.316888	0.554578	0.385014	0.460315	0.656732	0.695037	0.753247	0.541136	0.368533	0.295462	0.597877
ACOT6	0.866348	0.85483	0.756458	0.700699	0.818896	0.342817	0.652442	0.593418	0.780697	0.506653	0.430786	0.728919	0.458209	0.61541	0.553565	0.733413	0.79057	0.48305	0.464835	0.580494
ACOT7	0.95268	0.791021	0.931891	0.871886	0.57278	0.403592	0.885801	0.79977	0.84854	0.793701	0.713243	0.703609	0.794621	0.525725	0.602565	0.798222	0.632493	0.676707	0.898682	0.570842
ACOT8	0.965994	0.543224	0.546762	0.820188	0.511518	0.515481	0.56419	0.532935	0.85629	0.733802	0.641136	0.209262	0.547505	0.641711	0.603255	0.820179	0.676805	0.550734	0.748346	0.297762
ACOT9	0.962818	0.877964	0.867392	0.922903	0.906936	0.495471	0.870099	0.790048	0.960598	0.679945	0.661155	0.703919	0.609156	0.46603	0.831104	0.784395	0.767171	0.635642	0.590234	0.562987
ACOX1	0.898248	0.70982	0.632086	0.94218	0.459917	0.756493	0.731582	0.543038	0.916737	0.763615	0.613783	0.751557	0.619117	0.555803	0.683192	0.740313	0.872337	0.704839	0.647222	0.714145
ACOX2	0.944436	0.823664	0.818029	0.957829	0.949522	0.633793	0.671063	0.859165	0.903017	0.767914	0.70276	0.596833	0.826707	0.744453	0.762323	0.291012	0.655511	0.748567	0.665101	0.727955
ACOX3	0.945692	0.515764	0.521585	0.967091	0.516817	0.529096	0.618462	0.451238	0.911279	0.818188	0.712783	0.511987	0.617047	0.237305	0.697841	0.686792	0.562164	0.778539	0.597125	0.393834
ACP1	0.758678	0.376389	0.672275	0.606599	0.612252	0.228291	0.511509	0.785173	0.599381	0.663809	0.529061	0.465809	0.820851	0.711854	0.381608	0.589871	0.614632	0.228981	0.54325	0.616428
ACP2	0.93535	0.699107	0.874018	0.813818	0.698363	0.549398	0.737712	0.657838	0.794241	0.869312	0.777167	0.632652	0.683678	0.639614	0.395055	0.756246	0.745869	0.537429	0.84816	0.798293
ACP5	0.619719	0.52757	0.646099	0.760253	0.659789	0.482581	0.635465	0.477804	0.769144	0.597429	0.614956	0.709271	0.46081	0.500292	0.437327	0.659912	0.496935	0.907089	0.831069	0.254028
ACP6	0.956069	0.84034	0.744374	0.915835	0.853061	0.458139	0.677097	0.663765	0.889137	0.804282	0.521293	0.63558	0.790048	0.382378	0.678309	0.671081	0.854547	0.839765	0.695267	0.618268
ACPP	0.882891	0.896559	0.516251	0.559492	0.726062	0.744223	0.396691	0.65268	0.477619	0.441764	0.304485	0.507059	0.706316	0.47577	0.503875	0.348036	0.682369	0.384793	0.529264	0.611244
ACR	0.557493	0.369838	0.770701	0.365865	0.517366	NA	0.778816	0.797514	0.440127	0.422895	0.755084	0.418778	0.741994	0.36485	0.466997	0.407732	0.616737	0.540186	0.503309	0.527341
ACRBP	0.855945	0.889004	0.650805	0.222452	0.511483	0.872519	0.58152	0.562916	0.536819	0.313597	0.63842	0.425893	0.434908	0.583174	0.697576	0.508891	0.326539	0.278167	0.602406	0.330777
ACRV1	0.826309	0.834996	0.685474	0.609581	0.832546	NA	0.563137	0.844515	0.546762	0.61173	0.425203	0.602044	0.749053	0.6967	0.613995	0.533714	0.569294	0.592675	0.635244	0.586845
ACSBG1	0.99962	0.991313	0.522435	0.699823	0.983324	0.503919	0.278202	0.7161	0.696718	0.731493	0.601645	0.293657	0.595382	0.814535	0.376017	0.61135	0.315667	0.386377	0.408475	0.575142
ACSBG2	0.782077	0.607413	0.95483	0.548133	0.595303	0.114344	0.883838	0.889013	0.467074	0.587385	0.816215	0.752565	0.858705	0.776407	0.631281	0.485138	0.430485	0.644321	0.503167	0.467578
ACSF2	0.98666	0.910368	0.82262	0.55031	0.953459	0.82339	0.745214	0.686651	0.602795	0.449045	0.771152	0.389782	0.750195	0.582979	0.340189	0.558776	0.661138	0.572231	0.448956	0.316746
ACSL1	0.992887	0.963827	0.889411	0.92814	0.961819	0.732979	0.641003	0.703362	0.960235	0.831776	0.299186	0.762075	0.810235	0.581706	0.643648	0.834253	0.893471	0.754866	0.631431	0.750991
ACSL3	0.999788	0.875495	0.999062	0.898116	0.568489	0.81649	0.928618	0.951017	0.710651	0.971187	0.854874	0.74824	0.934855	0.757758	0.783271	0.626743	0.785129	0.786111	0.953539	0.626849
ACSL4	0.780264	0.82347	0.957811	0.931936	0.770718	0.801309	0.856423	0.936615	0.818666	0.898593	0.662588	0.517012	0.891888	0.889349	0.433289	0.782935	0.67155	0.751575	0.773355	0.799222
ACSL5	0.941711	0.953954	0.654759	0.802981	0.582006	0.852795	0.470073	0.700531	0.695692	0.815225	0.37439	0.412367	0.728335	0.700876	0.737836	0.553804	0.630485	0.529689	0.810014	0.629653
ACSL6	0.99946	0.977565	0.98765	0.994214	0.927857	0.749575	0.955768	0.755591	0.904715	0.969241	0.721868	0.738995	0.743409	0.388986	0.749381	0.721223	0.908616	0.656821	0.681732	0.84923
ACSM4	0.771824	0.43198	0.64977	0.641817	0.732139	0.550077	0.455458	0.756352	0.634996	0.699098	0.473027	0.441649	0.839181	0.392339	0.559713	0.470709	0.744648	0.753034	0.612182	0.540313
ACSS1	0.999089	0.987739	0.691384	0.844851	0.981546	0.591074	0.670108	0.698496	0.756794	0.390915	0.67837	0.648682	0.733404	0.611341	0.407511	0.698071	0.760987	0.585828	0.32423	0.423293
ACSS2	0.933077	0.838526	0.98627	0.912403	0.806378	0.688013	0.979459	0.732113	0.907316	0.636456	0.706122	0.761607	0.77446	0.379326	0.868471	0.764402	0.851796	0.818471	0.747081	0.492826
ACSS3	0.992392	0.946037	0.85514	0.933572	0.96373	0.927017	0.741826	0.698779	0.808466	0.816039	0.732068	0.696745	0.417923	0.791525	0.869285	0.732281	0.633873	0.665844	0.783953	0.677698
ACTA1	0.810288	0.337332	0.924567	0.482608	0.699	0.361518	0.442374	0.985686	0.219223	0.490278	0.475637	0.501336	0.952114	0.678344	0.610766	0.310005	0.231812	0.487889	0.514667	0.425964
ACTA2	0.746541	0.649009	0.933466	0.949478	0.684793	0.45445	0.901911	0.907475	0.868153	0.944851	0.752442	0.69877	0.880803	0.845824	0.517985	0.464659	0.807794	0.706502	0.580874	0.868144
ACTB	0.808271	0.714048	0.666587	0.872656	0.614968	0.63493	0.62577	0.712288	0.917436	0.922567	0.545656	0.675832	0.510421	0.696249	0.778724	0.82446	0.680334	0.903362	0.85077	0.808413
ACTC1	0.956838	0.645975	0.609245	0.840747	0.62412	0.231033	0.504016	0.731033	0.706024	0.937774	0.358611	0.518073	0.656653	0.710235	0.397178	0.572036	0.662597	0.756847	0.854759	0.466136
ACTG2	0.552256	0.610704	0.300416	0.462305	0.684678	0.577274	0.312588	0.514137	0.664623	0.40598	0.343454	0.297063	0.670188	0.357104	0.203556	0.667472	0.65713	0.750398	0.392286	0.429034
ACTL10	0.304397	0.277335	0.251079	0.415004	0.418973	NA	0.203987	0.447921	0.419099	0.635041	0.421408	0.166826	0.601999	0.220126	0.367525	0.31449	0.640543	0.395087	0.731163	0.756676
ACTL6A	0.921143	0.804379	0.881281	0.940172	0.836474	0.49755	0.664225	0.936633	0.789729	0.85391	0.672797	0.44785	0.626141	0.881617	0.710465	0.559439	0.501796	0.486217	0.705936	0.716357
ACTL6B	0.99992	0.322098	0.973646	0.819931	0.379883	0.401203	0.879777	0.682962	0.809298	0.598841	0.515915	0.938508	0.696806	0.545515	0.322859	0.888243	0.443931	0.565092	0.627778	0.515605
ACTL7B	0.461226	0.831865	0.698823	0.350012	0.632608	NA	0.677159	0.657555	0.30979	0.403073	NA	0.846886	0.698089	0.642038	0.724605	NA	0.274611	NA	0.37538	NA
ACTN1	0.999177	0.991782	0.991808	0.933864	0.753645	0.943896	0.983785	0.981538	0.820701	0.855626	0.892861	0.888102	0.927052	0.964844	0.842675	0.422063	0.848434	0.867215	0.624991	0.730794
ACTN2	0.994568	0.690826	0.994851	0.825619	0.825363	0.722841	0.993436	0.923788	0.792498	0.852256	0.919798	0.961527	0.889809	0.866189	0.651999	0.616561	0.682838	0.873965	0.728946	0.706184
ACTN3	0.620143	0.658767	0.850761	0.380326	0.832033	0.54862	0.779689	0.703724	0.404193	0.375646	0.443586	0.703158	0.577698	0.707696	0.563871	0.344471	0.482652	0.387535	0.553167	0.354352
ACTN4	0.995993	0.966631	0.996904	0.842259	0.87454	0.860925	0.714942	0.925442	0.908961	0.668153	0.654061	0.736412	0.825522	0.870108	0.471169	0.624982	0.909501	0.657068	0.752309	0.361076
ACTR10	0.790366	0.650867	0.952698	0.836686	0.31549	0.649213	0.915729	0.780821	0.747461	0.518577	0.880573	0.886182	0.865649	0.639057	0.737058	0.680662	0.618993	0.471329	0.52163	0.626044
ACTR1A	0.925991	0.48213	0.792481	0.936987	0.587571	0.292675	0.725495	0.634554	0.841959	0.865437	0.665755	0.69862	0.625274	0.444692	0.72676	0.722125	0.686775	0.568984	0.765428	0.798231
ACTR1B	0.911341	0.711332	0.94348	0.989544	0.623708	0.551814	0.787774	0.917772	0.906263	0.782617	0.721621	0.488889	0.934253	0.821842	0.742463	0.777937	0.833271	0.623116	0.845577	0.595019
ACTR2	0.995559	0.970674	0.937235	0.980892	0.763836	0.793215	0.867348	0.777495	0.984705	0.905069	0.789278	0.881237	0.56963	0.934174	0.93267	0.892941	0.880264	0.765012	0.524628	0.840057
ACTR3	0.99394	0.985908	0.881599	0.937659	0.610563	0.860819	0.733174	0.724602	0.555609	0.823496	0.679874	0.685209	0.769135	0.673921	0.554556	0.272488	0.591835	0.395418	0.33926	0.808183
ACTR3B	0.984315	0.61764	0.996329	0.914314	0.566737	0.594374	0.609059	0.998416	0.635297	0.942861	0.592445	0.713473	0.942702	0.986545	0.547151	0.623461	0.476929	0.907688	0.768002	0.643516
ACTR5	0.988128	0.448443	0.577442	0.986642	0.690154	0.351539	0.4977	0.789906	0.94402	0.964066	0.411438	0.61518	0.718029	0.563084	0.629857	0.700044	0.492976	0.846479	0.833528	0.734731
ACTR6	0.927203	0.651079	0.750814	0.481723	0.881201	0.545603	0.664809	0.669834	0.655016	0.50905	0.616171	0.569816	0.74969	0.680396	0.769214	0.397673	0.600708	0.492649	0.532705	0.442879
ACTR8	0.833448	0.772576	0.687562	0.490579	0.69578	0.450942	0.609165	0.831573	0.440915	0.572399	0.640587	0.429662	0.871214	0.566295	0.483289	0.788119	0.268639	0.620957	0.456538	0.322567
ACTRT3	0.669896	0.522868	0.569029	0.622594	0.753954	0.334426	0.589039	0.592118	0.637898	0.519816	0.555494	0.589641	0.722134	0.436191	0.714327	0.534386	0.524053	0.829777	0.190915	0.554087
ACVR1	0.997921	0.989278	0.996895	0.994949	0.802238	0.943002	0.980626	0.932387	0.979432	0.975469	0.616401	0.749027	0.814225	0.889791	0.881661	0.92669	0.962818	0.931679	0.858404	0.745028
ACVR1B	0.998523	0.823133	0.98758	0.975681	0.706175	0.327486	0.972293	0.917746	0.839588	0.976185	0.861651	0.866145	0.897028	0.911235	0.567056	0.549655	0.87615	0.910094	0.700531	0.671541
ACVR1C	0.989552	0.813721	0.971417	0.90176	0.720285	0.430272	0.492967	0.866587	0.888084	0.967826	0.672903	0.327512	0.674195	0.489614	0.85989	0.77738	0.873717	0.520099	0.948646	0.638323
ACVR2A	0.999956	0.833475	0.999867	0.998717	0.674053	0.797815	0.992887	0.999009	0.989597	0.992065	0.921621	0.915941	0.987836	0.974009	0.479441	0.965428	0.959475	0.915366	0.959563	0.821727
ACVR2B	0.998036	0.520833	0.962146	0.989818	0.260908	0.379352	0.704565	0.941401	0.976265	0.836677	0.669825	0.589835	0.814915	0.905042	0.83029	0.877999	0.727707	0.870515	0.770851	0.703149
ACVRL1	0.994436	0.968427	0.603353	0.792224	0.934165	0.877698	0.545108	0.365915	0.734245	0.47822	0.325717	0.796851	0.47301	0.245913	0.42684	0.643215	0.51227	0.5964	0.259943	0.725947
ACY3	0.992711	0.975469	0.407811	0.700902	0.57876	0.865924	0.388818	0.367949	0.57078	0.665764	0.644716	0.318613	0.677088	0.316773	0.356369	0.342887	0.551221	0.64187	0.896417	0.860912
ACYP1	0.799469	0.647877	0.792233	0.81503	0.739473	0.35031	0.719276	0.699567	0.62285	0.822169	0.473107	0.674266	0.658926	0.777964	0.594683	0.715216	0.602663	0.592047	0.622408	0.387535
ACYP2	0.997514	0.910094	0.934289	0.998832	0.931113	0.639137	0.904848	0.990384	0.995223	0.995479	0.662173	0.985023	0.94916	0.952167	0.726548	0.813508	0.737907	0.970152	0.904237	0.843701
ADA	0.804901	0.777619	0.615021	0.797824	0.715782	0.723178	0.660386	0.608033	0.620984	0.663783	0.626318	0.559536	0.599354	0.299266	0.627707	0.494958	0.685191	0.362783	0.475389	0.757086
ADAD1	0.338862	0.745842	0.322205	0.312128	0.528654	0.888122	0.344285	0.46695	0.43781	0.228981	0.386553	0.35245	0.412403	0.503565	0.733245	0.271715	0.454406	0.324505	0.439897	0.33873
ADAL	0.91043	0.855379	0.756299	0.962703	0.861332	0.508625	0.771019	0.692719	0.740587	0.96028	0.657564	0.624381	0.758112	0.695665	0.670639	0.455502	0.699593	0.728264	0.649752	0.677849
ADAM10	0.999947	0.995214	0.991737	0.994922	0.971346	0.869365	0.94141	0.980812	0.928158	0.983378	0.617445	0.9056	0.767251	0.883059	0.789349	0.718489	0.87301	0.52554	0.964809	0.68144
ADAM11	0.999973	0.821983	0.986739	0.982484	0.939128	0.517985	0.606157	0.934298	0.914694	0.942861	0.54356	0.539959	0.923266	0.81411	0.83175	0.65222	0.738933	0.838411	0.51649	0.672258
ADAM12	0.944577	0.935722	0.763544	0.931644	0.950602	0.349628	0.713765	0.667321	0.937801	0.8536	0.678008	0.456838	0.609917	0.659687	0.782528	0.823806	0.917604	0.963809	0.717781	0.622045
ADAM15	0.940835	0.988482	0.92554	0.690543	0.934846	0.868577	0.576194	0.913942	0.62017	0.825159	0.30199	0.46871	0.655096	0.878309	0.717772	0.511978	0.902601	0.798416	0.518816	0.651354
ADAM17	0.991888	0.908687	0.938128	0.996302	0.616357	0.652141	0.893471	0.850071	0.870126	0.941251	0.880759	0.559404	0.857811	0.528149	0.785952	0.511217	0.932095	0.523151	0.86227	0.728335
ADAM19	0.952132	0.704202	0.959687	0.921214	0.745311	0.508431	0.902105	0.959607	0.911341	0.768436	0.650088	0.950469	0.856175	0.784324	0.731936	0.617587	0.851725	0.550938	0.65529	0.705361
ADAM21	0.776212	0.687252	0.791764	0.429582	0.71319	0.350133	0.713075	0.547665	0.395736	0.658041	0.794683	0.562235	0.426663	0.548001	0.415384	0.481423	0.517259	0.665791	0.516162	0.649115
ADAM22	0.991631	0.943091	0.992419	0.995285	0.893153	0.453698	0.987412	0.915428	0.983227	0.98919	0.506803	0.946966	0.60138	0.949487	0.736562	0.904149	0.667613	0.978176	0.980945	0.820108
ADAM23	0.997806	0.712571	0.906387	0.994586	0.717852	0.455016	0.908838	0.83957	0.834643	0.986987	0.692383	0.882829	0.918657	0.663623	0.444931	0.734404	0.879237	0.917649	0.895196	0.713854
ADAM28	0.941596	0.984271	0.915295	0.788721	0.662739	0.872611	0.893737	0.68244	0.629919	0.763615	0.79586	0.737562	0.621444	0.761642	0.347886	0.48528	0.489172	0.85644	0.591861	0.682679
ADAM32	0.899664	0.850044	0.801115	0.621568	0.688146	0.448275	0.833723	0.670886	0.708643	0.632015	0.862482	0.541092	0.698142	0.582732	0.623142	0.589101	0.58804	0.71564	0.631051	0.46104
ADAM33	0.973257	0.581962	0.564331	0.941596	0.684979	0.5839	0.579335	0.494825	0.821329	0.511023	0.67595	0.540879	0.469161	0.536111	0.646273	0.884333	0.719312	0.654529	0.347028	0.567015
ADAM7	0.999779	0.594683	0.995674	0.998045	0.765915	0.526191	0.976398	0.820444	0.714145	0.989871	0.864508	0.785863	0.654414	0.673054	0.506077	0.482135	0.822523	0.902937	0.960545	0.63267
ADAM8	0.914119	0.737712	0.543586	0.49693	0.738217	0.404118	0.234183	0.83236	0.469789	0.574266	0.358988	0.410138	0.779644	0.770267	0.770258	0.497956	0.488747	0.462933	0.890074	0.584386
ADAM9	0.951592	0.836085	0.884315	0.747328	0.788137	0.686208	0.831334	0.906299	0.711651	0.80314	0.88896	0.779848	0.808041	0.941914	0.721939	0.659864	0.816914	0.881856	0.549469	0.876309
ADAMDEC1	0.968808	0.476185	0.865773	0.840384	0.537863	NA	0.760766	0.660837	0.349827	0.697691	0.657537	0.465499	0.474505	0.581184	0.318117	NA	0.423341	0.632661	0.549107	0.52523
ADAMTS1	0.991127	0.984236	0.741676	0.994728	0.780927	0.912341	0.823815	0.648346	0.992702	0.875425	0.684581	0.91948	0.592012	0.756069	0.746541	0.448744	0.906874	0.908059	0.386624	0.835916
ADAMTS10	0.983634	0.834421	0.875548	0.998071	0.703167	0.510058	0.727194	0.808121	0.902884	0.9885	0.37155	0.815154	0.310456	0.606361	0.700752	0.742711	0.909811	0.945957	0.910828	0.615313
ADAMTS12	0.642622	0.392861	0.489835	0.763137	0.430228	0.412137	0.409483	0.315649	0.473195	0.589641	0.375823	0.362358	0.360005	0.516782	0.617675	0.627035	0.313827	0.530671	0.588252	0.599469
ADAMTS13	0.813508	0.740269	0.631272	0.824735	0.849407	0.412332	0.585855	0.63804	0.892879	0.778291	0.795816	0.316932	0.566454	0.729158	0.372611	0.655808	0.711668	0.904728	0.753884	0.743883
ADAMTS14	0.845568	0.74724	0.737863	0.840278	0.662792	0.444896	0.68313	0.765994	0.814013	0.813641	0.348885	0.778618	0.825637	0.626477	0.52485	0.65905	0.714712	0.667038	0.466711	0.772859
ADAMTS15	0.899876	0.830051	0.771161	0.906361	0.679361	0.636014	0.900938	0.799045	0.944498	0.769533	0.531192	0.81227	0.763093	0.719161	0.937827	0.822726	0.903485	0.516251	0.499929	0.639437
ADAMTS16	0.911394	0.665915	0.82247	0.616083	0.614535	0.314597	0.438172	0.756201	0.772974	0.516897	0.671161	0.598797	0.848868	0.543799	0.622665	0.643056	0.886217	0.464137	0.364464	0.532059
ADAMTS17	0.959457	0.925929	0.630458	0.982873	0.813013	0.66227	0.373001	0.643462	0.990915	0.932343	0.361093	0.529848	0.267799	0.886368	0.816676	0.912916	0.875876	0.762243	0.983873	0.726663
ADAMTS19	0.946771	0.513871	0.774823	0.957705	0.465862	0.699655	0.451035	0.833634	0.972098	0.796851	0.567525	0.724805	0.884881	0.741693	0.812624	0.886801	0.688588	0.833307	0.883041	0.591437
ADAMTS2	0.9852	0.811014	0.981706	0.976044	0.232679	0.842029	0.974496	0.893392	0.9513	0.617233	0.903786	0.547399	0.824045	0.801062	0.817295	0.529609	0.799947	0.508324	0.876362	0.378149
ADAMTS20	0.817728	0.846099	0.726389	0.834015	0.804556	0.560173	0.576849	0.775177	0.614252	0.707458	0.661023	0.519161	0.756148	0.592879	0.416844	0.256308	0.533201	0.769011	0.578052	0.574708
ADAMTS3	0.994542	0.581069	0.984492	0.779609	0.501681	0.358793	0.977654	0.98604	0.587518	0.911801	0.745904	0.931812	0.854936	0.996116	0.317197	0.228158	0.623337	0.835386	0.470143	0.533439
ADAMTS4	0.996762	0.991065	0.78888	0.307634	0.990119	0.462043	0.748717	0.480184	0.372895	0.361191	0.502765	0.662845	0.491622	0.480334	0.452473	0.382245	0.520612	0.37293	0.402145	0.526212
ADAMTS5	0.999956	0.973178	0.772072	0.998204	0.943887	0.630228	0.687624	0.791596	0.991401	0.993516	0.519418	0.42347	0.637995	0.599407	0.794807	0.810377	0.933192	0.991428	0.867923	0.591392
ADAMTS6	0.910766	0.96664	0.721223	0.702884	0.94578	0.767454	0.644188	0.66695	0.677964	0.835713	0.625425	0.487995	0.707608	0.761704	0.900876	0.442463	0.660041	0.750885	0.887341	0.741667
ADAMTS8	0.990207	0.792197	0.888208	0.685899	0.832307	0.621727	0.734466	0.831582	0.765101	0.501221	0.342755	0.89701	0.909156	0.71741	0.791799	0.747346	0.823762	0.485589	0.473956	0.311686
ADAMTS9	0.825053	0.863845	0.80138	0.713783	0.860333	0.945683	0.79893	0.176955	0.738066	0.74701	0.735784	0.190543	0.191269	0.20598	0.34655	0.695188	0.383811	0.717171	0.549876	0.613677
ADAMTSL1	0.964225	0.423142	0.966516	0.707157	0.586898	0.449062	0.925336	0.690366	0.841622	0.706617	0.892047	0.279883	0.633086	0.645648	0.674354	0.962288	0.880007	0.382228	0.605202	0.691658
ADAMTSL2	0.982121	0.887633	0.962093	0.930131	0.771992	0.733209	0.814048	0.95284	0.948717	0.844135	0.637951	0.786456	0.938093	0.878813	0.486465	0.743206	0.722302	0.636014	0.831697	0.686757
ADAMTSL3	0.848416	0.871311	0.815508	0.879538	0.792569	0.659218	0.808059	0.860456	0.800548	0.988411	0.838491	0.805732	0.215331	0.93474	0.729512	0.715676	0.806644	0.55084	0.830777	0.964889
ADAMTSL4	0.924115	0.806077	0.633616	0.782369	0.84034	0.634143	0.655272	0.609554	0.72216	0.682024	0.389676	0.61526	0.666056	0.411155	0.349797	0.567516	0.643631	0.681033	0.621966	0.480104
ADAMTSL5	0.881706	0.871037	0.424443	0.61288	0.982325	0.454122	0.331847	0.524204	0.800734	0.603954	0.4477	0.345409	0.764933	0.449425	0.675929	0.592026	0.447019	0.700858	0.544214	0.293418
ADAP1	0.935704	0.987841	0.891401	0.840222	0.966808	0.732979	0.864906	0.830078	0.764591	0.744728	0.794812	0.628603	0.653755	0.711492	0.874746	0.516218	0.791401	0.627683	0.576032	0.478191
ADAP2	0.981467	0.958917	0.801106	0.593171	0.90169	0.78965	0.638659	0.822877	0.669887	0.457095	0.650133	0.655883	0.630042	0.748903	0.544595	0.738172	0.464411	0.748275	0.534041	0.257042
ADAR	0.928769	0.941932	0.804202	0.834598	0.488632	0.787394	0.600009	0.836332	0.73903	0.759413	0.406971	0.736182	0.766773	0.855166	0.6888	0.645382	0.358448	0.707272	0.750442	0.535403
ADARB1	0.983669	0.725283	0.981272	0.928353	0.304538	0.747903	0.848178	0.932803	0.745568	0.968923	0.779945	0.590357	0.801079	0.712137	0.49172	0.723921	0.780847	0.608475	0.66189	0.738854
ADARB2	1	0.955131	0.691525	0.998877	0.934351	0.603034	0.745931	0.836385	0.993542	0.948558	0.720701	0.847231	0.3513	0.881201	0.950743	0.937093	0.974062	0.940021	0.712518	0.613464
ADAT2	0.916499	0.886456	0.799434	0.914995	0.754211	0.553733	0.325354	0.62178	0.84985	0.825124	0.380122	0.271824	0.770701	0.536288	0.51526	0.765977	0.640154	0.71856	0.692657	0.718825
ADCK1	0.993852	0.921338	0.928724	0.971329	0.789084	0.877955	0.767737	0.957634	0.868516	0.96089	0.818878	0.670347	0.926008	0.887712	0.334147	0.290755	0.260766	0.94018	0.786828	0.436093
ADCK2	0.953096	0.353317	0.789791	0.879636	0.463694	0.389252	0.412173	0.908519	0.684501	0.838084	0.548319	0.478379	0.781803	0.791286	0.212164	0.612818	0.761465	0.673248	0.667772	0.717737
ADCK5	0.98604	0.493949	0.927415	0.810058	0.61948	0.349239	0.81764	0.736403	0.790844	0.7487	0.707803	0.690437	0.7513	0.661907	0.326247	0.508528	0.760633	0.556431	0.76434	0.562226
ADCY1	1	0.861509	0.993294	0.998806	0.757564	0.446028	0.984015	0.738048	0.985943	0.996169	0.642091	0.973576	0.802335	0.512288	0.632732	0.859138	0.527557	0.876911	0.914694	0.843339
ADCY10	0.957785	0.568383	0.929167	0.781706	0.517516	0.590959	0.858953	0.883608	0.694144	0.733793	0.883094	0.552362	0.81012	0.708024	0.635226	0.453459	0.470028	0.337686	0.627955	0.625106
ADCY2	1	0.976398	0.999292	0.998815	0.966065	0.635191	0.992826	0.989818	0.929034	0.997169	0.968746	0.74709	0.902627	0.983121	0.683431	0.882555	0.858953	0.937933	0.971178	0.980679
ADCY3	0.972594	0.640083	0.927919	0.976256	0.397496	0.692578	0.894683	0.900345	0.988827	0.968056	0.898956	0.394374	0.744453	0.654706	0.591366	0.976858	0.86802	0.744241	0.834536	0.898965
ADCY4	0.994568	0.973947	0.486341	0.376	0.516791	0.859421	0.447125	0.595993	0.461279	0.327495	0.323169	0.578362	0.545816	0.52891	0.181984	0.562279	0.388234	0.509988	0.244108	0.24103
ADCY5	1	0.900717	0.998487	0.986359	0.975097	0.692312	0.989853	0.973452	0.797541	0.979211	0.816631	0.845966	0.834315	0.892427	0.714207	0.821851	0.606405	0.900354	0.452574	0.814738
ADCY6	0.999973	0.995134	0.917887	0.947311	0.942578	0.926999	0.777813	0.455494	0.927831	0.835324	0.593188	0.680299	0.61112	0.303344	0.636244	0.772771	0.877477	0.836553	0.618188	0.551017
ADCY8	0.990295	0.93995	0.992675	0.822611	0.921302	0.539818	0.957918	0.91472	0.969223	0.861456	0.961757	0.693914	0.883033	0.850725	0.802521	0.776274	0.966941	0.872983	0.351062	0.848107
ADCYAP1	0.999646	0.652636	0.998372	0.506148	0.443958	0.525314	0.669374	0.978857	0.530812	0.551973	0.466437	0.843056	0.893029	0.942826	0.130962	0.457347	0.454215	0.496824	0.6318	0.578561
ADCYAP1R1	0.999991	0.988792	0.993657	0.983785	0.971214	0.830759	0.948593	0.985607	0.971099	0.955556	0.435448	0.83551	0.962067	0.955945	0.632785	0.568524	0.907714	0.732272	0.778892	0.876371
ADD1	0.967887	0.708103	0.816561	0.736323	0.763438	0.530874	0.666136	0.891357	0.595931	0.768011	0.689924	0.329768	0.850018	0.767578	0.39126	0.482351	0.762297	0.82454	0.74486	0.383846
ADD2	0.998036	0.832608	0.991047	0.812093	0.598045	0.474735	0.836217	0.984245	0.772903	0.850504	0.319666	0.89578	0.787323	0.956927	0.465304	0.736067	0.907573	0.752902	0.874301	0.726106
ADD3	0.994701	0.918064	0.979361	0.970196	0.72945	0.877486	0.961031	0.878025	0.938075	0.779397	0.849558	0.899602	0.800398	0.755759	0.67155	0.661695	0.692082	0.828539	0.674018	0.781175
ADGB	0.805653	0.643471	0.689199	0.678158	0.528928	0.50744	0.723983	0.504388	0.632767	0.587801	0.704229	0.582767	0.333413	0.417312	0.596709	0.606414	0.654795	0.331325	0.562031	0.63704
ADGRA1	0.973452	0.970878	0.885209	0.990269	0.925893	0.600672	0.648355	0.969038	0.963473	0.987491	0.557856	0.688738	0.974354	0.886341	0.900274	0.839508	0.805264	0.945727	0.634554	0.838447
ADGRA2	0.99747	0.975637	0.865269	0.885138	0.722399	0.841339	0.929087	0.799947	0.610704	0.861465	0.854025	0.688986	0.70943	0.663836	0.570453	0.510253	0.572311	0.726354	0.758546	0.781272
ADGRA3	0.997833	0.983785	0.791596	0.915649	0.972196	0.841817	0.821913	0.579565	0.742994	0.872788	0.739977	0.683448	0.526902	0.708289	0.590764	0.596948	0.885403	0.822399	0.822266	0.815225
ADGRB1	1	0.960925	0.995382	0.998788	0.969975	0.7194	0.977557	0.829149	0.995515	0.9954	0.851265	0.635094	0.891269	0.740579	0.967905	0.731343	0.536686	0.914482	0.940844	0.886518
ADGRB2	0.999549	0.555007	0.999478	0.99402	0.501539	0.548815	0.992534	0.940853	0.99448	0.9362	0.86925	0.913013	0.897275	0.849186	0.946948	0.746594	0.823894	0.711722	0.627689	0.80038
ADGRB3	1	0.968949	0.973912	0.998558	0.869692	0.720586	0.813623	0.897054	0.994161	0.993542	0.853724	0.672196	0.955042	0.77492	0.53382	0.630122	0.912164	0.976451	0.962376	0.825575
ADGRD1	0.833917	0.925345	0.871019	0.833431	0.512925	0.801062	0.714835	0.707201	0.829326	0.710731	0.676194	0.701469	0.445258	0.843047	0.451504	0.811385	0.850814	0.613907	0.656175	0.75959
ADGRD2	0.553928	0.576867	0.628176	0.528255	0.439685	0.731075	0.584651	0.723293	0.630613	0.313048	0.478357	0.761182	0.690614	0.596178	0.265192	0.540139	0.597054	0.365119	0.23635	0.764933
ADGRE1	0.662323	0.472682	0.74977	0.641808	0.447399	0.453923	0.63551	0.786775	0.656192	0.51557	0.616596	0.510837	0.751442	0.790269	0.233214	0.587173	0.617764	0.645639	0.373045	0.47715
ADGRE5	0.934935	0.707316	0.956254	0.998195	0.669099	0.643843	0.571939	0.983572	0.996638	0.509324	0.469055	0.640154	0.955954	0.381998	0.492852	0.302159	0.992189	0.603751	0.667366	0.430803
ADGRF1	0.530803	0.371382	0.65	0.359881	0.430042	0.686275	0.605104	0.807166	0.453645	0.354414	0.630777	0.551177	0.70629	0.710271	0.471231	0.412907	0.607926	0.297859	0.415154	0.431308
ADGRF2	0.953025	0.65514	0.850743	0.687199	0.606308	0.649266	0.763694	0.939137	0.503521	0.560129	0.4314	0.676752	0.989252	0.616092	0.522205	0.484722	0.528264	0.497081	0.608864	0.691154
ADGRF3	0.819666	0.805741	0.759165	0.633307	0.713332	0.635709	0.721417	0.620798	0.295488	0.746444	0.440897	0.708475	0.73037	0.41825	0.514066	0.318073	0.419648	0.676469	0.425292	0.644144
ADGRF4	0.989075	0.721798	0.901681	0.905812	0.511276	0.940994	0.843993	0.942746	0.689703	0.783776	0.505878	0.739384	0.977866	0.704715	0.468551	0.360445	0.813234	0.688845	0.729768	0.663619
ADGRG2	0.971886	0.579609	0.792525	0.92262	0.717321	0.594268	0.827318	0.910686	0.778087	0.765092	0.840994	0.580794	0.581325	0.938889	0.723585	0.554078	0.322381	0.576875	0.572028	0.452141
ADGRG4	0.517498	0.557431	0.633661	0.385713	0.735111	0.621254	0.567551	0.768577	0.31173	0.468984	0.657174	0.386668	0.829848	0.53351	0.489128	0.395117	0.314437	0.629786	0.587102	0.351619
ADGRG6	0.971178	0.921196	0.925	0.832626	0.494984	0.785235	0.879981	0.500893	0.699699	0.865464	0.642339	0.940667	0.476442	0.479105	0.632599	0.52262	0.568082	0.407918	0.737916	0.569338
ADGRG7	0.521736	0.603202	0.734492	0.216587	0.473505	0.599934	0.640119	0.769064	0.688287	0.131768	0.644515	0.756714	0.809802	0.703211	0.575372	0.781131	0.309094	0.612951	0.18202	0.247169
ADGRL1	0.936359	0.60644	0.707245	0.984519	0.827335	0.484342	0.667091	0.545913	0.992012	0.721736	0.624726	0.438482	0.591844	0.507298	0.72255	0.859899	0.940667	0.93926	0.482882	0.557334
ADGRL2	0.999637	0.985819	0.972771	0.992489	0.780264	0.911377	0.591446	0.795639	0.858811	0.988261	0.478592	0.746815	0.836262	0.772328	0.455653	0.740658	0.948408	0.804043	0.964977	0.931352
ADGRL3	1	0.987933	0.986023	0.998823	0.964676	0.64578	0.981927	0.947753	0.990862	0.996948	0.869268	0.920648	0.835262	0.891286	0.782095	0.939623	0.972691	0.981361	0.894922	0.836306
ADGRL4	0.997815	0.990384	0.588332	0.512933	0.709209	0.930962	0.538429	0.652176	0.531378	0.421815	0.310297	0.806299	0.637942	0.734713	0.518056	0.42653	0.606847	0.632502	0.443109	0.48727
ADGRV1	0.993861	0.989605	0.767578	0.958457	0.976008	0.156166	0.799549	0.769657	0.93029	0.856042	0.69256	0.838102	0.623399	0.872381	0.690136	0.838588	0.583484	0.940826	0.890809	0.576716
ADH4	0.754866	0.559333	0.744701	0.662544	0.565065	0.306423	0.756458	0.78543	0.443038	0.645975	0.628393	0.843042	0.591392	0.706768	0.320117	0.39402	0.511438	0.652636	0.219368	0.605843
ADH5	0.96058	0.851964	0.954538	0.897399	0.942162	0.748027	0.907466	0.913668	0.860616	0.626486	0.836067	0.68236	0.670002	0.929122	0.382953	0.801407	0.613323	0.586279	0.467764	0.530485
ADHFE1	0.999593	0.987376	0.706237	0.997709	0.969701	0.697275	0.700053	0.511518	0.988597	0.961005	0.364066	0.339995	0.238703	0.7	0.828999	0.791198	0.84379	0.379733	0.897187	0.661562
ADI1	0.945559	0.978079	0.885359	0.788774	0.933404	0.809368	0.661244	0.868188	0.785589	0.759368	0.610244	0.579237	0.881927	0.802167	0.33489	0.449045	0.812305	0.694825	0.645603	0.69709
ADIG	0.608448	0.522452	0.454777	0.598682	0.473885	0.776504	0.425265	0.560111	0.621488	0.438738	0.379061	0.47354	0.324239	0.531582	0.546475	0.55978	0.62858	0.730272	0.380812	0.670754
ADIPOR1	0.910536	0.689508	0.23919	0.715039	0.472143	0.579361	0.187995	0.402256	0.760784	0.703362	0.419692	0.0772647	0.56534	0.446426	0.277512	0.683767	0.859174	0.553848	0.633935	0.573036
ADIPOR2	0.998841	0.990481	0.820851	0.868002	0.9592	0.934333	0.774434	0.753273	0.91143	0.766941	0.78451	0.315826	0.759572	0.575009	0.579087	0.916472	0.53558	0.641171	0.694232	0.623443
ADIRF	0.97239	0.835943	0.494082	0.489384	0.950027	0.741003	0.418984	0.834696	0.21135	0.541596	0.514446	0.372249	0.681086	0.75468	0.41319	0.311182	0.400637	0.698638	0.529795	0.493896
ADK	0.862677	0.900708	0.721621	0.80314	0.595948	0.692419	0.727097	0.551734	0.844223	0.868002	0.655954	0.729724	0.512128	0.670055	0.60023	0.885111	0.645285	0.538854	0.639765	0.914455
ADM	0.879689	0.849345	0.541189	0.756874	0.660324	0.851126	0.486863	0.780264	0.751362	0.713862	0.490363	0.481312	0.918489	0.474558	0.821656	0.623952	0.662801	0.884811	0.669241	0.609333
ADM5	0.534094	0.338783	0.578282	0.47914	0.780051	0.244259	0.586722	0.66871	0.567604	0.472028	0.255715	0.622673	0.515039	0.611943	0.465057	0.629291	0.169285	0.667631	0.722576	0.502105
ADNP	0.99724	0.87768	0.723593	0.925823	0.794082	0.584722	0.624142	0.887518	0.671178	0.897063	0.445134	0.805078	0.854273	0.805042	0.739659	0.647886	0.542542	0.58551	0.848992	0.584351
ADNP2	0.980847	0.926522	0.916587	0.558431	0.827459	0.652583	0.650318	0.977194	0.532749	0.532458	0.626504	0.613376	0.95314	0.937297	0.767162	0.232174	0.654697	0.671691	0.625469	0.281095
ADO	0.954936	0.928565	0.963181	0.889137	0.849673	0.592401	0.674531	0.885333	0.886863	0.843666	0.545577	0.565419	0.745276	0.525318	0.50107	0.765879	0.730591	0.64087	0.395391	0.802919
ADORA1	0.999991	0.963588	0.986766	0.971364	0.750681	0.484616	0.940127	0.981033	0.954883	0.623762	0.909678	0.801628	0.931759	0.911775	0.681104	0.787252	0.7908	0.5408	0.657688	0.712836
ADORA2A	0.285686	NA	0.560456	0.325663	NA	NA	0.601924	0.498523	0.487469	0.234868	0.681427	0.552701	0.59471	0.411093	0.384183	NA	0.425029	0.898266	0.194533	NA
ADORA2B	0.988623	0.936509	0.561996	0.59517	0.956502	0.83236	0.582493	0.333094	0.54103	0.594268	0.437792	0.656538	0.612341	0.314092	0.60537	0.393905	0.454016	0.493976	0.599266	0.689977
ADPGK	0.807882	0.769657	0.740906	0.721851	0.45736	0.695895	0.534262	0.815543	0.542542	0.610686	0.896806	0.385545	0.603309	0.691428	0.527468	0.478255	0.560545	0.528432	0.747895	0.453459
ADPRH	0.90437	0.789455	0.482245	0.578043	0.493657	0.403167	0.413969	0.669197	0.692525	0.429229	0.562403	0.349487	0.485801	0.502831	0.559607	0.673116	0.466233	0.432104	0.533139	0.50023
ADPRHL2	0.879317	0.796718	0.754476	0.781502	0.779379	0.723753	0.705617	0.696647	0.63106	0.811155	0.643799	0.614968	0.796205	0.499567	0.525327	0.372611	0.759227	0.56089	0.706546	0.732873
ADPRM	0.649558	0.56894	0.733767	0.553255	0.290729	0.665057	0.518215	0.430892	0.501539	0.558218	0.396355	0.607714	0.481856	0.471798	0.347806	0.300106	0.601575	0.630591	0.510023	0.480511
ADRA1A	0.998947	0.954114	0.995241	0.965764	0.874567	0.638128	0.976867	0.578539	0.972594	0.991357	0.970984	0.614676	0.752495	0.489729	0.839101	0.945391	0.93742	0.840658	0.539296	0.921983
ADRA1B	0.999903	0.754096	0.994099	0.998478	0.808431	0.485766	0.924513	0.991711	0.991056	0.991605	0.888084	0.726937	0.957617	0.987394	0.656405	0.942684	0.963093	0.982378	0.898832	0.449823
ADRA1D	0.969135	0.292029	0.941366	0.989676	0.644851	0.304282	0.968471	0.721506	0.968064	0.794117	0.902282	0.507564	0.527875	0.824469	0.767817	0.916622	0.969958	0.136819	0.771054	0.894966
ADRA2A	0.999991	0.759492	0.976398	0.998806	0.816419	0.639411	0.967587	0.799266	0.990357	0.996992	0.71219	0.833687	0.858599	0.823178	0.280414	0.728769	0.910633	0.788048	0.980326	0.949823
ADRA2B	0.682723	0.61534	0.594002	0.680034	0.594462	NA	0.688234	0.713765	0.757811	0.484545	0.873607	0.254591	0.311474	0.839375	0.42285	0.660094	0.800752	0.441678	0.47073	0.727188
ADRA2C	0.643047	0.428459	0.920064	0.887164	0.283616	0.341215	0.883625	0.852849	0.700212	0.585156	0.741569	0.694648	0.854264	0.727565	0.757573	0.683236	0.569498	0.457307	0.562615	0.702477
ADRB1	0.999973	0.865587	0.9885	0.997912	0.890154	0.607785	0.501628	0.995833	0.989605	0.980918	0.557502	0.392622	0.944179	0.921302	0.841171	0.799204	0.980706	0.525354	0.77308	0.89586
ADRB2	0.988208	0.962792	0.330874	0.521727	0.827619	0.936686	0.324655	0.674938	0.733168	0.413084	0.410504	0.305808	0.515968	0.568409	0.698859	0.570736	0.658799	0.474168	0.458754	NA
ADRM1	0.695055	0.652866	0.412518	0.709766	0.590207	0.561527	0.37224	0.547638	0.714322	0.892675	0.32462	0.561253	0.547045	0.660067	0.662739	0.754273	0.36373	0.92124	0.527972	0.47017
ADSL	0.926221	0.744887	0.735421	0.835563	0.761217	0.591087	0.470709	0.890012	0.904052	0.685271	0.408811	0.75284	0.862261	0.925814	0.577097	0.833546	0.566844	0.699487	0.727495	0.559899
ADSS	0.954352	0.887447	0.946576	0.942118	0.85667	0.776486	0.773036	0.949053	0.807643	0.828822	0.352946	0.709687	0.462358	0.839809	0.641693	0.683112	0.552769	0.856157	0.81718	0.621461
ADSSL1	0.877167	0.635545	0.827751	0.661518	0.736651	0.359784	0.77569	0.84018	0.738455	0.473169	0.635182	0.270311	0.640809	0.835536	0.415065	0.748921	0.77178	0.853459	0.397028	0.652734
ADTRP	0.99916	0.480927	0.993516	0.766189	0.393056	0.601256	0.949496	0.966507	0.648461	0.886757	0.602371	0.934881	0.635996	0.878954	0.622647	0.574496	0.372735	0.450327	0.619533	0.402291
AEBP1	0.911005	0.718675	0.35368	0.808563	0.495683	0.770701	0.363057	0.755954	0.82937	0.531086	0.34348	0.286775	0.679812	0.528592	0.455237	0.756812	0.460165	0.428742	0.43405	0.660925
AEBP2	0.631971	0.879556	0.444356	0.974443	0.62546	0.819887	0.499841	0.454715	0.89785	0.882944	0.368931	0.771196	0.795426	0.312916	0.483528	0.804662	0.821585	0.74824	0.75161	0.79486
AEN	0.990402	0.881246	0.910032	0.973461	0.869498	0.502486	0.758289	0.870674	0.829936	0.701522	0.746683	0.740349	0.977406	0.85069	0.741348	0.675655	0.790924	0.620993	0.552504	0.574478
AFAP1	0.986076	0.863217	0.72285	0.98167	0.79716	0.796983	0.687571	0.479246	0.974098	0.905087	0.436102	0.862235	0.773664	0.316658	0.91764	0.900301	0.892551	0.746851	0.943923	0.64969
AFAP1L1	0.984705	0.938385	0.648257	0.704804	0.710978	0.820851	0.620913	0.71104	0.723125	0.624045	0.534191	0.732369	0.732688	0.72055	0.65951	0.492401	0.487925	0.621736	0.84164	0.455697
AFAP1L2	0.999699	0.991808	0.780104	0.994029	0.981617	0.887058	0.763438	0.558466	0.904352	0.996417	0.719551	0.386704	0.609448	0.526831	0.968321	0.57485	0.86265	0.919029	0.984731	0.966171
AFF1	0.994338	0.984731	0.830228	0.995064	0.923496	0.681564	0.840853	0.769843	0.857979	0.972691	0.727159	0.90238	0.641109	0.851088	0.722222	0.33574	0.55084	0.621904	0.794498	0.634607
AFF2	0.99992	0.437783	0.820462	0.998549	0.619639	0.606529	0.860908	0.766348	0.933271	0.996665	0.63581	0.920488	0.447125	0.746081	0.669276	0.832714	0.895409	0.850663	0.944683	0.950257
AFF3	0.996391	0.896116	0.998735	0.919453	0.881759	0.661447	0.99517	0.9786	0.758015	0.969276	0.647992	0.989429	0.826097	0.947912	0.302203	0.694135	0.954927	0.964933	0.872081	0.747576
AFF4	0.993533	0.954804	0.639667	0.748823	0.907873	0.767454	0.315172	0.543639	0.674991	0.80959	0.561651	0.277937	0.621656	0.484563	0.188155	0.706732	0.667569	0.845108	0.627964	0.606883
AFG3L2	0.954441	0.782909	0.838889	0.990959	0.836978	0.438836	0.731776	0.896037	0.78612	0.980122	0.548416	0.600487	0.88551	0.648063	0.671842	0.680547	0.72216	0.643064	0.914322	0.669418
AFM	0.698585	0.704529	0.49739	0.766074	0.583705	0.944085	0.469772	0.464765	0.490977	0.847771	0.482953	0.544931	0.627052	0.424982	0.569511	0.500314	0.573386	0.979807	0.344635	0.567352
AFMID	0.982944	0.915729	0.87584	0.897098	0.86626	0.448576	0.701946	0.856723	0.895364	0.757661	0.542401	0.77914	0.893719	0.778264	0.730202	0.717887	0.915888	0.872735	0.687438	0.741994
AFP	0.846975	0.476336	0.790154	0.477583	0.681361	0.21442	0.671461	0.707564	0.338951	0.610669	0.278432	0.815322	0.706653	0.667056	0.701062	0.341698	0.380674	0.473209	0.644315	0.553667
AFTPH	0.985368	0.983696	0.956113	0.93259	0.705272	0.832555	0.666348	0.788376	0.814623	0.88796	0.705679	0.566826	0.847638	0.551707	0.715004	0.641737	0.388411	0.865322	0.467144	0.283324
AGA	0.820771	0.734855	0.769329	0.944745	0.667551	0.459722	0.738898	0.673355	0.544639	0.903477	0.727008	0.476734	0.639694	0.666534	0.72408	0.445931	0.850416	0.734094	0.588084	0.426645
AGAP1	0.999912	0.992304	0.997266	0.998301	0.97515	0.724628	0.994153	0.558263	0.995984	0.982068	0.724363	0.72293	0.619338	0.601327	0.795922	0.973071	0.959165	0.920205	0.811173	0.520497
AGAP2	0.99877	0.884625	0.991852	0.902875	0.841861	0.794931	0.962323	0.956856	0.625301	0.955865	0.825513	0.648894	0.90913	0.912765	0.444896	0.642772	0.674567	0.604291	0.576504	0.852017
AGAP3	0.723708	0.667065	0.782449	0.942312	0.74057	0.434298	0.680538	0.860863	0.871063	0.788712	0.531883	0.639278	0.853335	0.755971	0.700133	0.648248	0.870807	0.674089	0.607847	0.849416
AGBL1	0.996568	0.662509	0.941808	0.942834	0.55161	0.355936	0.777079	0.996382	0.836288	0.932422	0.734864	0.660686	0.970055	0.887695	0.589154	0.509076	0.756007	0.784413	0.716056	0.825035
AGBL2	0.790702	0.813597	0.717896	0.633554	0.835757	0.578087	0.738155	0.519259	0.529255	0.710633	0.812916	0.384156	0.648717	0.38497	0.335766	0.360872	0.632281	0.435571	0.608174	0.560014
AGBL3	0.839844	0.693303	0.719551	0.768843	0.811828	0.727477	0.592737	0.84563	0.854264	0.432979	0.614738	0.547408	0.779096	0.89954	0.760403	0.804423	0.826672	0.411421	0.447629	0.578813
AGBL5	0.95759	0.609784	0.721515	0.823089	0.58075	0.507758	0.645506	0.643586	0.668569	0.767746	0.665101	0.297656	0.681962	0.434758	0.637376	0.523142	0.577689	0.643923	0.611102	0.499204
AGER	0.885474	0.689676	0.579237	0.524726	0.745205	0.472134	0.522231	0.466127	0.517887	0.557617	0.409289	0.51603	0.449275	0.563933	0.505954	0.43313	0.528946	0.505715	0.599814	0.24164
AGFG1	0.997081	0.969736	0.968507	0.923063	0.909492	0.900717	0.800761	0.829521	0.914942	0.843047	0.631467	0.844117	0.773921	0.584103	0.699947	0.749682	0.601849	0.751875	0.8375	0.463022
AGFG2	0.979467	0.942914	0.770648	0.933687	0.900159	0.602919	0.716667	0.753344	0.734015	0.931493	0.711704	0.676522	0.664269	0.560554	0.735448	0.589747	0.5523	0.870046	0.832971	0.546798
AGGF1	0.901566	0.60337	0.853954	0.736589	0.539959	0.598089	0.734758	0.760952	0.951168	0.645152	0.612429	0.416844	0.372293	0.683369	0.668648	0.777468	0.735456	0.705193	0.439782	0.518984
AGK	0.836492	0.814207	0.772125	0.549045	0.844781	0.443109	0.662509	0.94939	0.603424	0.539933	0.429087	0.671789	0.851778	0.928317	0.777318	0.598116	0.685173	0.717012	0.556484	0.414154
AGL	0.962332	0.894444	0.819586	0.99371	0.871453	0.416676	0.762341	0.778326	0.975628	0.989482	0.804777	0.667578	0.751548	0.736766	0.512473	0.807042	0.757785	0.964614	0.660111	0.685748
AGMAT	0.949177	0.788553	0.73934	0.794657	0.571285	0.634758	0.589066	0.884174	0.713951	0.637031	0.580387	0.505202	0.483501	0.777592	0.640225	0.708316	0.663261	0.730786	0.469082	0.592003
AGMO	0.993117	0.937925	0.739066	0.812288	0.773213	0.563606	0.696285	0.771116	0.710377	0.750584	0.283121	0.708192	0.745683	0.791446	0.585784	0.537358	0.806776	0.528972	0.834979	0.731095
AGO2	0.989605	0.947435	0.884501	0.99049	0.916375	0.853211	0.586403	0.872948	0.985023	0.818701	0.477928	0.534917	0.869099	0.824664	0.851415	0.947656	0.963756	0.790366	0.798151	0.757281
AGO4	0.98719	0.899416	0.894099	0.956573	0.682104	0.523708	0.657723	0.735704	0.959669	0.906971	0.770134	0.674567	0.626362	0.768569	0.681883	0.932272	0.792366	0.743268	0.711783	0.78742
AGPAT1	0.93581	0.847045	0.948611	0.780511	0.597567	0.813172	0.898231	0.747337	0.546444	0.721886	0.492277	0.861704	0.776699	0.732458	0.228946	0.578547	0.585748	0.772744	0.510669	0.712951
AGPAT2	0.921753	0.77262	0.868878	0.919798	0.827026	0.316295	0.795462	0.71219	0.666737	0.764163	0.695851	0.772134	0.882918	0.195373	0.683758	0.729998	0.821187	0.553954	0.744577	0.586447
AGPAT3	0.795214	0.838137	0.789269	0.808661	0.817772	0.467082	0.783316	0.882626	0.785465	0.584439	0.812615	0.652159	0.880272	0.70491	0.773204	0.789685	0.815932	0.468418	0.531095	0.835996
AGPAT4	0.995718	0.973673	0.968401	0.993648	0.921745	0.831051	0.930529	0.97983	0.939216	0.940402	0.74701	0.707245	0.946868	0.819418	0.377088	0.606016	0.704246	0.964561	0.702955	0.276451
AGPAT5	0.864597	0.480449	0.806599	0.943861	0.319754	0.616189	0.741906	0.889561	0.919383	0.870833	0.588854	0.713889	0.492427	0.902026	0.806856	0.865136	0.403928	0.773125	0.606184	0.557458
AGPS	0.973328	0.770497	0.946921	0.932608	0.661377	0.883041	0.816472	0.897841	0.871249	0.845418	0.831626	0.790924	0.30514	0.717012	0.652052	0.649655	0.816746	0.610209	0.772196	0.561907
AGR2	0.707847	0.835616	0.537624	0.529308	0.745373	0.565402	0.534722	0.555865	0.514004	0.477769	0.124743	0.623646	0.697744	0.391189	0.332962	0.692153	0.339322	0.534475	0.28566	0.587341
AGR3	0.475955	0.543896	0.563048	0.295656	0.555635	0.630974	0.577707	0.622824	0.354114	0.284023	0.587796	0.589544	0.57692	0.711058	0.544604	0.60675	0.299885	0.383298	0.607838	0.245188
AGRN	0.907944	0.904689	0.844621	0.998027	0.371488	0.803468	0.840481	0.733209	0.91687	0.978485	0.596152	0.90353	0.488013	0.860315	0.750265	0.821302	0.602734	0.920515	0.753751	0.73919
AGT	0.988995	0.935129	0.416295	0.832351	0.982236	0.81856	0.39379	0.68075	0.829467	0.292233	0.402154	0.404574	0.583094	0.528999	0.670851	0.668631	0.775681	0.490313	0.196576	0.306051
AGTPBP1	0.998284	0.990145	0.862358	0.994365	0.973938	0.827486	0.816808	0.714145	0.980264	0.813217	0.696895	0.77316	0.653795	0.35437	0.440295	0.929476	0.884227	0.909183	0.742834	0.752079
AGTR1	0.553698	0.521408	0.484466	0.648001	0.679176	0.9638	0.406192	0.833484	0.720816	0.418976	0.333807	0.47891	0.680467	0.703194	0.390649	0.330786	0.794825	0.610377	0.771986	0.491861
AGTRAP	0.840136	0.455432	0.848664	0.758165	0.583333	0.360713	0.831396	0.793091	0.733793	0.548195	0.693914	0.809315	0.903379	0.861943	0.823098	0.678972	0.49371	0.662199	0.550885	0.38213
AGXT2	0.596585	0.803556	0.406131	0.499549	0.657289	0.912857	0.45261	0.607528	0.464871	0.681794	0.450372	0.362544	0.488128	0.612297	0.636253	0.344067	0.603972	0.860032	0.654768	0.472033
AHCTF1	0.896125	0.90805	0.648523	0.968436	0.881449	0.753698	0.56572	0.520267	0.869816	0.948779	0.524292	0.551256	0.565083	0.600955	0.450814	0.717357	0.751937	0.431794	0.565862	0.891136
AHCY	0.904565	0.942666	0.518772	0.750513	0.834864	0.687084	0.453052	0.627672	0.491092	0.826221	0.386686	0.562562	0.235262	0.73589	0.17922	0.495966	0.459651	0.469294	0.704759	0.787951
AHCYL1	0.998523	0.989844	0.897488	0.994108	0.977415	0.24586	0.595285	0.665738	0.900796	0.983342	0.704335	0.460748	0.767587	0.562942	0.514349	0.689207	0.80905	0.879689	0.837111	0.52799
AHCYL2	0.997072	0.965525	0.913774	0.988102	0.969011	0.523133	0.850106	0.971081	0.948284	0.923319	0.614101	0.821037	0.86879	0.739835	0.57814	0.83942	0.93351	0.765004	0.863022	0.882493
AHDC1	0.998186	0.922399	0.866817	0.983386	0.938455	0.62715	0.836509	0.824752	0.737951	0.926407	0.645621	0.758263	0.923903	0.554866	0.633094	0.584271	0.717905	0.611907	0.956599	0.27592
AHI1	0.898965	0.92669	0.913792	0.995108	0.83482	0.654485	0.648142	0.992357	0.987553	0.953229	0.469453	0.735828	0.867233	0.964473	0.66465	0.970639	0.839411	0.761341	0.869843	0.85905
AHNAK	0.998726	0.982997	0.6839	0.729529	0.936456	0.861722	0.629246	0.59854	0.638261	0.654352	0.390472	0.725062	0.544993	0.579467	0.461058	0.478574	0.657626	0.339225	0.815375	0.342472
AHNAK2	0.975168	0.463172	0.898726	0.929786	0.315676	0.391737	0.775257	0.82155	0.858864	0.95015	0.691074	0.486509	0.753052	0.729406	0.637111	0.799328	0.954467	0.79962	0.838296	0.872302
AHR	0.964375	0.69164	0.903875	0.953636	0.556316	0.741653	0.485872	0.848355	0.832077	0.81074	0.537739	0.443577	0.907511	0.667197	0.608731	0.713332	0.799372	0.681944	0.926645	0.859722
AHRR	0.806564	0.734023	0.616782	0.778892	0.502663	0.529105	0.753671	0.464614	0.579883	0.781272	0.70353	0.757493	0.66511	0.399168	0.699841	0.816826	0.278326	0.725336	0.745108	0.806007
AHSA1	0.941676	0.612933	0.69609	0.849628	0.579759	0.633758	0.467003	0.822169	0.906414	0.829662	0.377742	0.550717	0.625372	0.84057	0.360678	0.751637	0.870356	0.672647	0.539482	0.482909
AHSG	0.934377	0.724222	0.810713	0.693498	0.720939	0.378244	0.728149	0.658006	0.771346	0.408608	0.617396	0.503008	0.66265	0.592781	0.612885	0.729848	0.442251	0.274053	0.639517	0.40399
AIDA	0.940994	0.698638	0.977548	0.978477	0.260306	0.521276	0.866215	0.963862	0.977282	0.84946	0.643498	0.926345	0.951822	0.665959	0.670577	0.904733	0.677424	0.575814	0.708404	0.767905
AIF1	0.99486	0.980901	0.590508	0.695727	0.744064	0.834289	0.580078	0.503238	0.533493	0.661978	0.659019	0.504435	0.496877	0.547594	0.310333	0.756577	0.46741	0.572709	0.638637	0.767206
AIF1L	0.982369	0.90077	0.637067	0.662332	0.828087	0.925159	0.590994	0.542764	0.432298	0.660244	0.510067	0.592551	0.650593	0.596338	0.470621	0.633979	0.429742	0.365835	0.622895	0.593268
AIFM1	0.981042	0.850425	0.861686	0.964667	0.818126	0.580909	0.793321	0.734183	0.771223	0.934766	0.806024	0.445568	0.831414	0.610412	0.741269	0.674602	0.615119	0.581086	0.699602	0.692817
AIFM2	0.863155	0.782404	0.80422	0.93029	0.823859	0.659059	0.681299	0.724142	0.72638	0.761288	0.537491	0.547275	0.667578	0.704618	0.665579	0.452415	0.808652	0.632095	0.543657	0.650301
AIFM3	0.997249	0.98742	0.97561	0.974248	0.985094	0.683537	0.9477	0.92431	0.823478	0.97385	0.729485	0.831847	0.87163	0.860492	0.287995	0.804087	0.818834	0.85123	0.808457	0.669055
AIG1	0.958077	0.720055	0.98673	0.947974	0.794931	0.590985	0.972868	0.97676	0.769559	0.952238	0.941401	0.81327	0.94041	0.955556	0.510103	0.432997	0.783785	0.904202	0.746515	0.561129
AIM2	0.936385	0.78305	0.501575	0.919082	0.799761	0.732573	0.330175	0.831502	0.857811	0.694268	0.413332	0.310545	0.350557	0.831157	0.706484	0.746054	0.746815	0.679689	0.522143	0.44624
AIMP1	0.777999	0.617445	0.607121	0.739252	0.687783	0.392162	0.736076	0.351398	0.609643	0.658714	0.528831	0.599699	0.392472	0.344789	0.657953	0.642144	0.597903	0.614243	0.63995	0.530971
AIMP2	0.831617	0.602742	0.79686	0.829326	0.380202	0.55038	0.670311	0.880237	0.580741	0.814278	0.731653	0.542631	0.564331	0.882714	0.536651	0.487942	0.601256	0.710678	0.674053	0.529105
AIP	0.691366	0.678087	0.428468	0.65851	0.52538	0.602645	0.717463	0.16327	0.570188	0.544949	0.646771	0.771842	0.404361	0.211217	0.58888	0.620303	0.553158	0.299947	0.684041	0.27186
AIPL1	0.655494	0.858917	0.612332	0.515189	0.753326	0.668816	0.558581	0.457289	0.458608	0.645524	0.454105	0.589305	0.687403	0.355556	0.387544	0.51265	0.591711	0.443949	0.627088	0.682688
AIRE	0.933015	0.690074	0.861456	0.868551	0.648549	0.698748	0.702141	0.809342	0.674797	0.732289	0.552459	0.788318	0.857856	0.794533	0.374867	0.234864	0.791499	0.714375	0.647143	0.788818
AJAP1	1	0.683855	0.999743	0.998877	0.649708	0.54808	0.991083	0.653848	0.995214	0.997213	0.882856	0.961828	0.920294	0.710536	0.847373	0.794489	0.966906	0.993002	0.984121	0.757555
AJUBA	0.830786	0.734364	0.241516	0.63482	0.685492	0.617702	0.369736	0.198222	0.67308	0.593794	0.365287	0.462709	0.254335	0.217976	0.539891	0.581894	0.662655	0.534523	0.267366	0.766525
AK1	0.958263	0.904432	0.844046	0.888756	0.802654	0.555556	0.766773	0.628698	0.746683	0.908935	0.567684	0.665419	0.515517	0.672903	0.788623	0.586217	0.610005	0.59333	0.326681	0.0403043
AK2	0.935527	0.756423	0.85015	0.6671	0.684554	0.640773	0.825283	0.806714	0.413677	0.699735	0.552017	0.562774	0.85537	0.640994	0.545453	0.487005	0.411323	0.601628	0.704291	0.478777
AK3	0.960616	0.673841	0.913535	0.96143	0.744524	0.741313	0.779653	0.896868	0.670568	0.949558	0.53788	0.824797	0.714844	0.902468	0.307643	0.61986	0.561217	0.716171	0.681352	0.938004
AK4	1	0.968648	0.995674	0.997718	0.970656	0.804476	0.978892	0.937482	0.982794	0.964632	0.699407	0.905556	0.939252	0.533554	0.889225	0.828309	0.724266	0.916233	0.897266	0.849151
AK5	0.999991	0.861385	0.999805	0.995524	0.845391	0.668277	0.885819	0.999682	0.977592	0.958033	0.794268	0.616826	0.924965	0.996037	0.675787	0.866065	0.805361	0.955317	0.82515	0.67899
AK6	0.903114	0.67692	0.75199	0.542091	0.65483	0.720196	0.54862	0.776141	0.634678	0.414623	0.392843	0.908298	0.807466	0.660695	0.482511	0.342498	0.72377	0.50491	0.348399	0.629211
AK7	0.859377	0.819719	0.83313	0.660333	0.747337	0.598567	0.796815	0.680556	0.774593	0.538482	0.408324	0.535846	0.826035	0.610235	0.635501	0.622302	0.645736	0.35951	0.661969	0.75084
AK8	0.982334	0.956281	0.824584	0.995081	0.816269	0.650991	0.800203	0.844214	0.976601	0.902265	0.571824	0.529644	0.826637	0.64417	0.798266	0.555317	0.905299	0.72876	0.926194	0.606723
AK9	0.762022	0.543905	0.900018	0.784342	0.375097	0.534209	0.855211	0.784041	0.874637	0.694789	0.806821	0.566357	0.535023	0.77186	0.692772	0.693852	0.815959	0.799858	0.535536	0.501415
AKAP1	0.995922	0.85207	0.927052	0.98819	0.908307	0.774266	0.956184	0.859943	0.96173	0.972948	0.790632	0.871886	0.817905	0.806042	0.553884	0.940862	0.875265	0.55652	0.840791	0.411288
AKAP10	0.99601	0.977495	0.974956	0.64448	0.75982	0.80514	0.535209	0.94417	0.499965	0.634926	0.256405	0.629397	0.545276	0.944966	0.361093	0.536049	0.381591	0.667242	0.56342	0.215092
AKAP11	0.959094	0.794719	0.884439	0.935916	0.895108	0.352185	0.673646	0.893082	0.932245	0.613066	0.436589	0.713022	0.731175	0.754388	0.843878	0.852787	0.466773	0.507015	0.403707	0.868374
AKAP12	0.957988	0.910704	0.950947	0.929874	0.855246	0.743524	0.891702	0.93528	0.77638	0.885412	0.785377	0.496842	0.879273	0.850327	0.696842	0.622178	0.920683	0.825133	0.63972	0.867596
AKAP13	0.991791	0.948434	0.820736	0.963907	0.788278	0.780759	0.794904	0.888075	0.547709	0.888057	0.606281	0.818586	0.720895	0.766932	0.570179	0.556352	0.43949	0.594303	0.605511	0.713986
AKAP14	0.890977	0.668268	0.896656	0.647151	0.811722	0.301132	0.82055	0.883572	0.725027	0.531635	0.829105	0.255547	0.861315	0.719321	0.547275	0.674947	0.671063	0.669958	0.526663	0.527477
AKAP17A	0.721382	0.54847	0.728255	0.458493	0.702795	0.336377	0.582873	0.731467	0.458404	0.675053	0.448107	0.817304	0.855679	0.747983	0.560067	0.624536	0.535439	0.854538	0.35184	0.564084
AKAP2	0.817197	0.807921	0.780635	0.833183	0.384979	0.946771	NA	0.842074	NA	0.732634	NA	NA	0.755856	0.722744	NA	NA	NA	0.730166	0.651174	0.371572
AKAP3	0.647399	0.695763	0.398841	0.635881	0.768781	0.743378	0.374682	0.771001	0.458015	0.721152	0.448142	0.420506	0.636253	0.661129	0.448204	0.331228	0.574177	0.436898	0.606803	0.595612
AKAP5	0.998355	0.679335	0.988862	0.998169	0.74632	0.53842	0.88443	0.970435	0.988924	0.99164	0.772461	0.698293	0.916162	0.775009	0.836518	0.563048	0.151867	0.93121	0.897302	0.787005
AKAP6	0.999991	0.98635	0.983669	0.975823	0.950097	0.657458	0.787235	0.958466	0.929609	0.756334	0.536226	0.731166	0.914977	0.903769	0.562332	0.94954	0.894179	0.57316	0.428662	0.638659
AKAP7	0.984696	0.853362	0.990632	0.848549	0.650203	0.722072	0.849549	0.90222	0.826354	0.888685	0.696833	0.910978	0.843692	0.847045	0.618834	0.625451	0.934917	0.435527	0.671798	0.560678
AKAP8	0.827459	0.79195	0.715331	0.689411	0.726522	0.680334	0.43942	0.753388	0.764048	0.422364	0.432891	0.554609	0.751893	0.665959	0.653291	0.701663	0.640738	0.661713	0.469223	0.213349
AKAP8L	0.99371	0.866313	0.870904	0.913376	0.84517	0.607475	0.786058	0.877327	0.876017	0.814605	0.631175	0.750867	0.932617	0.765269	0.529591	0.612916	0.926168	0.259802	0.638393	0.715543
AKAP9	0.999558	0.643153	0.992764	0.956334	0.376433	0.404565	0.98972	0.788172	0.833006	0.966162	0.938066	0.911509	0.962872	0.624407	0.631661	0.642834	0.738393	0.434032	0.900425	0.693029
AKIP1	0.957988	0.740888	0.870418	0.832139	0.623231	0.545117	0.645479	0.858263	0.861837	0.448602	0.497576	0.654706	0.679848	0.847726	0.797797	0.593188	0.805432	0.694506	0.405025	0.554724
AKIRIN1	0.871957	0.662199	0.834678	0.754273	0.723567	0.51334	0.826132	0.6385	0.73988	0.699876	0.609943	0.769153	0.623045	0.753247	0.725425	0.704945	0.292127	0.776867	0.544568	0.390879
AKIRIN2	0.888163	0.791614	0.924947	0.820311	0.794559	0.554423	0.522284	0.954344	0.62285	0.619595	0.583634	0.379096	0.919188	0.691419	0.556184	0.592144	0.342233	0.32186	0.59018	0.786783
AKNA	0.993631	0.987995	0.727433	0.963712	0.95337	0.86695	0.682051	0.760536	0.971152	0.770285	0.560005	0.560483	0.436766	0.753061	0.422452	0.746063	0.754317	0.844462	0.551371	0.172594
AKNAD1	0.833802	0.836828	0.746771	0.862155	0.555202	0.636381	0.651424	0.77531	0.744347	0.668905	0.648355	0.665605	0.723691	0.791233	0.639375	0.748266	0.659068	0.660297	0.503866	0.601955
AKR1A1	0.973346	0.955343	0.617445	0.932148	0.784678	0.831661	0.546921	0.495364	0.784501	0.953264	0.637818	0.316499	0.483227	0.368746	0.505839	0.139429	0.954441	0.849929	0.787305	0.803786
AKR1B1	0.890844	0.678247	0.724717	0.88528	0.493277	0.666401	0.733599	0.379317	0.77477	0.920763	0.734209	0.345373	0.429202	0.552026	0.273169	0.472647	0.776716	0.866392	0.861828	0.70959
AKR1C1	0.606776	0.470028	0.571939	0.842728	0.463721	0.599168	0.525911	0.520099	0.537429	0.793294	0.839889	0.508165	0.663721	0.47822	0.899275	0.689738	0.575867	0.652645	0.718613	0.534811
AKR1D1	0.780131	0.297479	0.752397	0.657024	0.40928	0.395922	0.71779	0.612925	0.597603	0.465667	0.569427	0.747541	0.523505	0.683263	0.565879	0.591693	0.585837	0.396842	0.422019	0.655476
AKR1E2	0.830184	0.629728	0.741348	0.939853	0.653508	0.563918	0.791331	0.649973	0.890764	0.889269	0.444256	0.836792	0.648797	0.27308	0.853232	0.43364	0.785504	0.881187	0.456661	0.686987
AKR7A2	0.883033	0.691145	0.835456	0.542631	0.716348	0.619542	0.876566	0.72224	0.49601	0.556856	0.748947	0.819692	0.736306	0.616304	0.537438	0.383298	0.620196	0.677203	0.594444	0.272107
AKT1	0.912757	0.857466	0.872496	0.863004	0.825407	0.645851	0.775823	0.67009	0.782068	0.759404	0.45314	0.635209	0.611474	0.618436	0.729114	0.762942	0.427495	0.595444	0.323178	0.284006
AKT1S1	0.765623	0.792113	0.816596	0.59582	0.745165	0.701752	0.672788	0.810598	0.55723	0.615052	0.562385	0.647032	0.666967	0.70115	0.478686	0.579229	0.320606	0.57074	0.46452	0.576197
AKT2	0.969241	0.67423	0.953539	0.702229	0.685625	0.804255	0.950761	0.713809	0.734749	0.582962	0.872266	0.955078	0.828176	0.654388	0.701601	0.621169	0.620453	0.357475	0.666454	0.438862
AKT3	1	0.866224	0.999797	0.998877	0.748346	0.742649	0.967861	0.998788	0.996895	0.986377	0.805874	0.944312	0.994736	0.925814	0.540172	0.97492	0.9865	0.934961	0.926044	0.806077
ALAD	0.875106	0.73903	0.589605	0.749301	0.766782	0.228238	0.553565	0.628096	0.876946	0.466835	0.381237	0.50782	0.586403	0.550761	0.584059	0.490163	0.919506	0.528901	0.650292	0.355078
ALAS1	0.975425	0.961049	0.858333	0.791348	0.742277	0.894011	0.790782	0.649558	0.601628	0.81442	0.678636	0.660165	0.58842	0.546621	0.492719	0.551752	0.596621	0.611465	0.637429	0.471506
ALAS2	0.625283	0.707626	0.219568	0.825124	0.606166	0.787509	0.262642	0.69026	0.803432	0.451548	0.37155	0.34655	0.547603	0.69885	0.381449	0.832953	0.394843	0.571559	0.507033	0.524328
ALB	0.508926	0.78942	0.631768	0.303724	0.637429	0.408333	0.673925	0.777291	0.320674	0.337128	0.710934	0.582422	0.584041	0.755732	0.815667	0.0839128	0.502716	0.75583	0.707254	0.304472
ALCAM	1	0.905193	0.967622	0.998877	0.823558	0.567109	0.972373	0.926893	0.99624	0.99663	0.928326	0.975663	0.956891	0.904388	0.884483	0.973266	0.964446	0.617781	0.959643	0.949098
ALDH16A1	0.891118	0.859085	0.751141	0.484032	0.732281	0.767065	0.77308	0.467321	0.738544	0.377964	0.707785	0.686403	0.604122	0.530387	0.440773	0.534766	0.780945	0.623894	0.340835	0.455989
ALDH18A1	0.980803	0.976062	0.726159	0.788907	0.968896	0.544161	0.518436	0.889809	0.612323	0.784802	0.411633	0.618878	0.802946	0.801769	0.481184	0.405326	0.800885	0.774009	0.72669	0.569683
ALDH1A1	0.983094	0.982166	0.81718	0.496267	0.976194	0.721293	0.941154	0.850336	0.497435	0.529352	0.879007	0.635713	0.86288	0.751628	0.555193	0.553123	0.235324	0.444153	0.562562	0.582891
ALDH1A2	0.923531	0.600867	0.805202	0.973434	0.716844	0.597258	0.68083	0.59732	0.666463	0.757511	0.645515	0.61288	0.536828	0.573098	0.729883	0.581166	0.641109	0.644524	0.39946	0.671568
ALDH1A3	0.983289	0.981378	0.60974	0.894781	0.969551	0.255184	0.563544	0.551194	0.524779	0.912898	0.541185	0.623275	0.804432	0.518038	0.715508	0.514322	0.46334	0.317569	0.895621	0.628981
ALDH1B1	0.763447	0.568692	0.737836	0.703831	0.569427	0.489871	0.785943	0.812677	0.709324	0.607944	0.576937	0.74954	0.948275	0.454503	0.541729	0.36495	0.451575	0.454459	0.825239	0.423602
ALDH1L1	0.999177	0.991631	0.530759	0.765915	0.977654	0.440331	0.405104	0.892224	0.780069	0.748036	0.310306	0.5046	0.800929	0.881369	0.416012	0.532626	0.870108	0.616985	0.700168	0.240897
ALDH1L2	0.995807	0.823045	0.964588	0.976292	0.867994	0.778185	0.913146	0.941861	0.944002	0.845807	0.795055	0.847514	0.777672	0.948921	0.718498	0.802592	0.855281	0.604122	0.78359	0.781246
ALDH2	0.981148	0.948753	0.606263	0.834873	0.914305	0.579706	0.791251	0.535695	0.789614	0.91242	0.705414	0.634298	0.309917	0.774646	0.316304	0.661668	0.757856	0.74095	0.722452	0.754282
ALDH3A1	0.585722	0.320179	0.584961	0.335651	0.442215	0.386982	0.56311	0.599372	0.315764	0.396789	0.534864	0.574018	0.63566	0.547098	0.355812	0.32694	0.388765	0.314499	0.544645	0.444692
ALDH3A2	0.866348	0.563031	0.682068	0.726106	0.669613	0.675009	0.610147	0.832573	0.842295	0.476681	0.631299	0.597585	0.848717	0.766463	0.540676	0.875743	0.730688	0.526999	0.605556	0.5513
ALDH3B1	0.828618	0.743232	0.434404	0.410377	0.748363	0.90263	0.33436	0.68374	0.504768	0.212642	0.325248	0.511792	0.662978	0.686757	0.476212	0.626544	0.804777	0.288951	0.219851	0.557413
ALDH4A1	0.97968	0.958939	0.607749	0.801354	0.896245	0.73052	0.602822	0.563553	0.76442	0.704591	0.551367	0.741136	0.488641	0.364349	0.60092	0.654724	0.880617	0.664977	0.625119	0.520232
ALDH5A1	0.99448	0.906794	0.967498	0.83351	0.82876	0.428397	0.982882	0.686571	0.921037	0.918321	0.924186	0.912279	0.424266	0.707298	0.57308	0.63129	0.837102	0.808714	0.698045	0.498947
ALDH6A1	0.990048	0.97247	0.807254	0.967233	0.771736	0.770294	0.625318	0.767419	0.917781	0.812615	0.544391	0.528017	0.747611	0.549947	0.705131	0.504963	0.573797	0.651415	0.660412	0.482121
ALDH7A1	0.993639	0.969091	0.797939	0.91043	0.969338	0.723195	0.657634	0.756405	0.750248	0.842224	0.627167	0.523178	0.616888	0.805529	0.644135	0.572912	0.871187	0.680679	0.80552	0.453742
ALDH8A1	0.964358	0.900584	0.956387	0.85736	0.924779	0.357228	0.847912	0.855538	0.863252	0.810218	0.742657	0.969241	0.860306	0.713314	0.806573	0.594064	0.684749	0.780449	0.675398	0.531608
ALDH9A1	0.855812	0.635421	0.877335	0.800044	0.920099	0.419276	0.81365	0.622381	0.896461	0.633944	0.688579	0.395338	0.659306	0.577627	0.396559	0.467905	0.590764	0.608369	0.479078	0.419214
ALDOB	0.925991	0.592675	0.875717	0.463199	0.912093	0.404105	0.734607	0.901062	0.452256	0.439331	0.567427	0.683944	0.867994	0.705485	0.375274	0.563402	0.505299	0.586845	0.610678	0.199965
ALDOC	0.998231	0.989809	0.9592	0.988004	0.974726	0.709651	0.826415	0.975301	0.938004	0.9421	0.454883	0.752088	0.977212	0.909643	0.704423	0.566835	0.76695	0.654361	0.557626	0.730166
ALG11	0.994029	0.830299	0.971081	0.866976	0.819683	0.573142	0.814101	0.983271	0.870028	0.751893	0.613668	0.856493	0.925124	0.946568	0.856918	0.261262	0.729061	0.777857	0.675531	0.542189
ALG12	0.770656	0.507528	0.891171	0.717702	0.432183	0.529096	0.850115	0.849222	0.780803	0.573036	0.759015	0.705812	0.826707	0.536341	0.465844	0.676	0.221488	0.71917	0.623602	0.548505
ALG13	0.842702	0.795338	0.860925	0.821205	0.694577	0.42439	0.62983	0.836403	0.648355	0.787783	0.429512	0.61166	0.838562	0.838544	0.489933	0.6214	0.604521	0.838694	0.700062	0.59632
ALG14	0.884899	0.879812	0.453335	0.847895	0.869453	0.632829	0.428715	0.621576	0.776274	0.73765	0.31856	0.643047	0.664181	0.736306	0.633448	0.438641	0.638969	0.583201	0.755104	0.85936
ALG2	0.835961	0.481883	0.72354	0.851504	0.545152	0.442702	0.531254	0.77178	0.880786	0.590304	0.512146	0.65107	0.782758	0.6533	0.469179	0.855803	0.648655	0.427574	0.660695	0.593569
ALG3	0.923691	0.734545	0.932811	0.648018	0.581661	0.509262	0.803822	0.912527	0.518171	0.764464	0.649611	0.632723	0.837987	0.856334	0.614429	0.501619	0.428645	0.789207	0.748885	0.271709
ALG5	0.90744	0.323558	0.845648	0.804299	0.546223	0.2714	0.833723	0.846683	0.771523	0.742021	0.727893	0.779662	0.687412	0.760306	0.621001	0.697611	0.640738	0.811695	0.6102	0.63827
ALG6	0.978132	0.820568	0.8365	0.824496	0.924168	0.562863	0.647673	0.473558	0.552884	0.853424	0.639827	0.48827	0.606759	0.441835	0.536828	0.393436	0.745931	0.802274	0.588579	0.425018
ALG8	0.936872	0.648319	0.658855	0.822196	0.711996	0.385784	0.484298	0.738677	0.741401	0.79149	0.308652	0.724593	0.660881	0.764482	0.509731	0.563128	0.569657	0.651893	0.7454	0.453388
ALG9	0.979406	0.757643	0.911996	0.990508	0.344825	0.743799	0.732148	0.880945	0.843064	0.977247	0.738438	0.39509	0.815136	0.775062	0.74563	0.592118	0.873806	0.908263	0.904176	0.525292
ALK	0.999973	0.876681	0.561138	0.998806	0.780936	0.107307	0.325133	0.662208	0.994038	0.986368	0.382608	0.583386	0.656617	0.547691	0.52914	0.97408	0.751256	0.91342	0.929529	0.942304
ALKBH1	0.95138	0.417843	0.684828	0.92584	0.507741	0.334271	0.594515	0.658838	0.954512	0.430494	0.379388	0.571815	0.680113	0.410881	0.653291	0.895055	0.89118	0.490004	0.626584	0.324761
ALKBH2	0.654025	0.515525	0.623585	0.820055	0.388517	0.606126	0.626637	0.516888	0.934554	0.522196	0.513225	0.601185	0.489322	0.49778	0.79018	0.553609	0.836306	0.550372	0.360527	0.781122
ALKBH3	0.958413	0.32101	0.868613	0.810306	0.422364	0.271293	0.793312	0.853777	0.727902	0.700053	0.669825	0.780918	0.744365	0.744391	0.626469	0.539013	0.819002	0.581493	0.480016	0.642419
ALKBH4	0.924337	0.485147	0.661553	0.839535	0.65207	0.314597	0.614163	0.424195	0.4671	0.962093	0.559846	0.5911	0.506546	0.45951	0.811085	0.381458	0.777795	0.748823	0.807307	0.738765
ALKBH6	0.800557	0.594046	0.698142	0.706971	0.492569	0.491543	0.617286	0.756263	0.869851	0.543294	0.627972	0.597443	0.642206	0.668825	0.365826	0.499425	0.840702	0.635306	0.50391	0.531511
ALKBH7	0.760262	0.523169	0.373169	0.792021	0.676867	0.727663	0.44693	0.394347	0.683209	0.755547	0.461757	0.5694	0.423301	0.379007	0.834262	0.5214	0.586775	0.716437	0.621214	0.24785
ALKBH8	0.975938	0.923045	0.78926	0.76626	0.933811	0.875062	0.713738	0.751955	0.667003	0.588128	0.593914	0.809262	0.427663	0.791614	0.797771	0.667764	0.701053	0.803273	0.404512	0.206325
ALLC	0.751592	0.328034	0.552742	0.733864	0.180945	0.66549	0.434076	0.856688	0.621806	0.59517	0.470497	0.574071	0.825088	0.617578	0.77393	0.517985	0.682387	0.562872	0.570214	0.470533
ALMS1	0.961536	0.843754	0.978185	0.869604	0.820568	0.278963	0.974965	0.518666	0.680299	0.892967	0.809041	0.728149	0.60391	0.509395	0.660819	0.516392	0.618577	0.910616	0.799602	0.603344
ALOX12	0.775513	0.582086	0.682758	0.670984	0.416446	0.73627	0.53558	0.831396	0.627795	0.63244	0.487509	0.389924	0.646435	0.731131	0.634979	0.3592	0.765747	0.736598	0.542038	0.457732
ALOX12B	0.824434	0.503456	0.47086	0.857864	0.416289	0.530898	0.381723	0.752212	0.885846	0.517811	0.45027	0.389782	0.51442	0.579202	0.556358	0.801498	0.916923	0.544291	0.703527	0.224947
ALOX15	0.980441	0.623461	0.913526	0.617463	0.505856	0.80141	0.785589	0.903654	0.635916	0.372249	0.764163	0.691861	0.956476	0.613102	0.594515	0.590242	0.633192	0.285978	0.686014	0.312217
ALOX15B	0.70529	0.679397	0.749867	0.52538	0.412456	0.91222	0.638898	0.689933	0.462013	0.482396	0.734262	0.642923	0.637792	0.597912	0.466481	0.642481	0.523585	0.54908	0.397001	0.515605
ALOX5	0.988774	0.977105	0.499487	0.84302	0.629777	0.851831	0.399637	0.7717	0.67086	0.935801	0.569418	0.460775	0.859802	0.451194	0.467242	0.522603	0.570904	0.57209	0.485987	0.890057
ALOX5AP	0.991047	0.987845	0.494011	0.543471	0.57546	0.897054	0.359837	0.691331	0.612067	0.48221	0.308546	0.479742	0.811226	0.602495	0.285846	0.32715	0.704768	0.532767	0.386102	0.270727
ALOXE3	0.950717	0.324443	0.84041	0.827097	0.347868	0.50226	0.439694	0.97538	0.943781	0.662686	0.207573	0.464712	0.940755	0.887226	0.837535	0.690711	0.680697	0.665561	0.688827	0.661881
ALPK1	0.951238	0.823956	0.868011	0.721523	0.918507	0.598585	0.559678	0.934032	0.626407	0.454644	0.528592	0.654131	0.660474	0.817746	0.60376	0.656378	0.578609	0.638677	0.338146	0.344958
ALPK2	0.797841	0.819055	0.801424	0.584236	0.462429	0.820656	0.670736	0.922293	0.463048	0.753946	0.834766	0.555644	0.871691	0.93788	0.429467	0.560925	0.508546	0.33811	0.732546	0.391074
ALPK3	0.999708	0.579379	0.951159	0.9987	0.764393	0.354122	0.757236	0.929697	0.891118	0.996647	0.623275	0.821497	0.695426	0.915632	0.581856	0.638057	0.846161	0.985925	0.945541	0.682564
ALPL	0.992941	0.948363	0.949027	0.506007	0.929689	0.945745	0.610226	0.887208	0.516658	0.504733	0.51296	0.531688	0.727309	0.953379	0.592074	0.404485	0.473726	0.381608	0.38566	0.519179
ALS2	0.957741	0.901752	0.951283	0.770108	0.780308	0.78742	0.865322	0.82477	0.885191	0.977097	0.929211	0.489959	0.769197	0.577389	0.356263	0.765587	0.754963	0.807228	0.845223	0.622187
ALS2CL	0.952123	0.942144	0.674452	0.914959	0.561217	0.801469	0.641817	0.671054	0.835173	0.805918	0.546059	0.551062	0.660704	0.657351	0.555237	0.746037	0.657042	0.660563	0.810138	0.674522
ALX1	0.852424	0.868945	0.647547	0.28607	0.388895	0.934242	0.544574	0.762609	0.356075	0.354624	0.54645	0.650236	0.636919	0.634525	0.307938	0.353379	0.389237	0.515935	0.341926	0.694453
ALX3	0.906741	0.887695	0.909262	0.419383	0.6408	0.716888	0.829697	0.409651	0.625818	0.441454	0.639384	0.349033	0.307723	0.521258	0.467068	0.645232	0.45257	0.448027	0.480423	0.769891
ALX4	0.811943	0.866215	0.531953	0.556653	0.613447	0.819736	0.429016	0.506794	0.751619	0.426044	0.563031	0.323399	0.601389	0.61403	0.508068	0.558652	0.76649	0.460324	0.368816	0.478689
AMACR	0.461766	0.468905	0.366605	0.400929	0.360191	0.505402	0.408988	0.440773	0.354273	0.467711	0.645024	0.16058	0.366525	0.51672	0.684899	0.279237	0.557599	0.504759	0.457891	0.518728
AMBN	0.942781	0.838995	0.514605	0.915287	0.598425	0.937093	0.513615	0.643286	0.952335	0.662942	0.444816	0.502694	0.6648	0.480918	0.347983	0.87715	0.521696	0.64026	0.732814	0.669559
AMBP	0.75353	0.62692	0.530494	0.664862	0.636832	0.672346	0.514597	0.65997	0.282068	0.766534	0.508072	0.535483	0.711651	0.384121	0.07523	0.366799	0.47362	0.230056	0.595851	0.787544
AMBRA1	0.97308	0.87699	0.959342	0.455794	0.936996	0.35115	0.689287	0.540251	0.525672	0.357334	0.550221	0.9069	0.674743	0.436624	0.292967	0.522974	0.839747	0.604078	0.527194	0.156166
AMD1	0.982502	0.889756	0.960465	0.796311	0.926557	0.440163	0.76181	0.991614	0.619736	0.887615	0.323549	0.721762	0.826805	0.544365	0.708528	0.480697	0.392383	0.74256	0.729998	0.815844
AMDHD1	0.638977	0.522824	0.695329	0.63129	0.431697	0.507263	0.67155	0.52354	0.535085	0.603149	0.572116	0.227698	0.627734	0.514101	0.665694	0.45038	0.624505	0.691667	0.628751	0.569365
AMER1	0.723054	0.494736	0.539482	0.31419	0.444055	0.482652	0.410288	0.674637	0.202716	0.595356	0.318197	0.442976	0.562323	0.714827	0.421276	0.133979	0.369736	0.738146	0.421081	0.589738
AMER2	0.998425	0.984528	0.889871	0.705653	0.929556	0.305617	0.716056	0.924885	0.907466	0.642764	0.717498	0.900027	0.440464	0.576601	0.878079	0.690127	0.837588	0.799584	0.699345	0.338526
AMH	0.916269	0.344896	0.623346	0.60675	0.309634	0.493412	0.554299	0.61564	0.555777	0.582608	0.440782	0.553468	0.402778	0.645338	0.456184	0.355679	0.661067	0.510899	0.562562	0.557272
AMHR2	0.446099	0.518896	0.411739	0.375557	0.567047	0.653255	0.462818	0.449283	0.184598	0.586907	0.630038	0.42715	0.479476	0.434545	0.483833	0.204826	0.445891	0.530414	0.690446	0.594736
AMIGO1	0.994657	0.376893	0.630768	0.952291	0.618993	0.347063	0.357935	0.679255	0.777902	0.956086	0.353609	0.257546	0.625787	0.615596	0.173266	0.576699	0.572205	0.912084	0.762217	0.329273
AMIGO2	0.99471	0.669259	0.990234	0.825495	0.702194	0.568153	0.918232	0.956016	0.811925	0.766782	0.796523	0.20276	0.888942	0.940499	0.435032	0.854494	0.624363	0.739544	0.699107	0.592268
AMIGO3	0.633139	0.52109	0.552159	0.804612	0.323992	0.508475	0.555862	0.494321	0.701238	0.551522	0.676144	0.474151	0.436319	0.484545	0.62753	0.778533	0.562008	0.874882	0.22697	0.348797
AMMECR1	0.993409	0.665136	0.990897	0.983705	0.699858	0.398806	0.972364	0.956246	0.996886	0.880237	0.85353	0.661465	0.847541	0.861766	0.782006	0.977424	0.985686	0.753123	0.8862	0.757192
AMMECR1L	0.941649	0.678415	0.557944	0.746727	0.727884	0.624248	0.422081	0.911624	0.677477	0.858581	0.513243	0.313969	0.547762	0.602831	0.52715	0.571851	0.697028	0.755741	0.659873	0.547408
AMN	0.872965	0.559802	0.838986	0.707334	0.805281	0.506493	0.701336	0.857095	0.757723	0.537588	0.689933	0.60061	0.806219	0.869091	0.632449	0.456122	0.519418	0.531529	0.611527	0.444153
AMN1	0.975115	0.812243	0.977972	0.97155	0.824682	0.68681	0.657378	0.993383	0.870479	0.958475	0.61833	0.684138	0.727389	0.976433	0.73121	0.708546	0.930653	0.680564	0.787818	0.75982
AMOT	0.99946	0.974283	0.998788	0.875142	0.984598	0.724257	0.662907	0.984368	0.774416	0.726619	0.45652	0.596966	0.977371	0.949752	0.688508	0.902123	0.760775	0.0932236	0.769949	0.646851
AMOTL1	0.996771	0.91135	0.998664	0.754609	0.694418	0.806626	0.988225	0.96871	0.771665	0.835156	0.450389	0.971178	0.949637	0.91457	0.778202	0.792843	0.766808	0.644498	0.86196	0.886253
AMPD1	0.45146	0.847373	0.347426	0.322886	0.705591	0.60992	0.499195	0.382369	0.374009	0.387049	0.360604	0.458846	0.651433	0.391083	0.356452	0.298325	0.423257	0.399811	0.807266	0.412184
AMPD2	0.958395	0.826814	0.851256	0.980901	0.913234	0.442445	0.716384	0.906458	0.964597	0.901415	0.632918	0.494285	0.845789	0.715764	0.177928	0.957086	0.844904	0.793206	0.636686	0.756254
AMPD3	0.976079	0.799788	0.990888	0.995577	0.645471	0.785103	0.969869	0.944002	0.922072	0.977627	0.78666	0.559625	0.660881	0.896913	0.699045	0.809103	0.799743	0.938933	0.847222	0.723806
AMPH	0.999832	0.900018	0.999168	0.926778	0.898204	0.487527	0.991198	0.868763	0.929848	0.702459	0.678928	0.971824	0.882422	0.815579	0.732926	0.635554	0.749416	0.464437	0.849593	0.624452
AMT	0.887969	0.782298	0.959289	0.763694	0.83098	0.362973	0.798018	0.852061	0.808298	0.616746	0.451159	0.72155	0.784068	0.842206	0.6625	0.755671	0.493401	0.525699	0.400318	0.610881
AMTN	0.415393	0.836536	0.485828	0.464729	0.646868	0.478096	0.546196	0.328592	0.527105	0.517295	0.435395	0.617242	0.548363	0.277866	0.42366	0.587765	0.431281	0.747328	0.546231	0.407648
AMZ1	0.998567	0.983838	0.96764	0.776212	0.947709	0.483643	0.253963	0.931024	0.744922	0.649425	0.323841	0.485961	0.980732	0.948346	0.787075	0.722302	0.639234	0.812571	0.694214	0.601415
AMZ2	0.885253	0.959218	0.824434	0.57132	0.90644	0.423585	0.674283	0.818852	0.492321	0.567596	0.612642	0.809218	0.733333	0.794108	0.270939	0.451619	0.663402	0.552415	0.590809	0.492976
ANAPC1	0.948726	0.655759	0.886553	0.714375	0.286695	0.638915	0.801477	0.823372	0.689137	0.753972	0.67454	0.72692	0.658749	0.879618	0.714269	0.60982	0.683501	0.604529	0.565349	0.698142
ANAPC10	0.808608	0.627813	0.848753	0.858236	0.520984	0.632626	0.733395	0.717056	0.864871	0.808802	0.591384	0.66258	0.509174	0.359536	0.643232	0.390402	0.69471	0.719329	0.636783	0.617534
ANAPC11	0.755042	0.680361	0.713305	0.778875	0.625248	0.701309	0.704627	0.722479	0.755954	0.877141	0.639526	0.776584	0.8362	0.496019	0.653282	0.593303	0.711766	0.572426	0.487898	0.519993
ANAPC13	0.691446	0.575708	0.567162	0.650071	0.516888	0.520913	0.467516	0.878247	0.529591	0.679812	0.381546	0.627583	0.807519	0.782422	0.406502	0.524956	0.421267	0.561536	0.708723	0.459492
ANAPC15	0.80031	0.67669	0.43666	0.698487	0.533431	0.625495	0.499452	0.467056	0.28313	0.818392	0.391543	0.433528	0.487058	0.479733	0.429936	0.246992	0.347921	0.572169	0.559121	0.797496
ANAPC16	0.857723	0.81166	0.690782	0.881184	0.596842	0.723443	0.697558	0.440561	0.905184	0.778114	0.658572	0.504352	0.677972	0.413225	0.631732	0.813694	0.686748	0.67699	0.755662	0.548425
ANAPC2	0.901062	0.890225	0.372558	0.714897	0.844621	0.589039	0.385616	0.74264	0.762571	0.547337	0.49709	0.579954	0.766162	0.47968	0.629591	0.627371	0.680697	0.570559	0.558245	0.37109
ANAPC4	0.981732	0.399398	0.983245	0.989084	0.462473	0.463517	0.730971	0.983041	0.995665	0.807803	0.833864	0.480308	0.861898	0.953468	0.677318	0.875009	0.984846	0.57508	0.683041	0.763606
ANAPC5	0.959651	0.76181	0.860448	0.99126	0.790862	0.377999	0.662925	0.929742	0.950133	0.943277	0.619347	0.567401	0.875867	0.888225	0.620037	0.64831	0.726858	0.79908	0.693631	0.299204
ANAPC7	0.939022	0.537341	0.532926	0.869073	0.737659	0.480485	0.411306	0.821001	0.810536	0.785908	0.202415	0.428707	0.864199	0.493631	0.0927459	0.590393	0.694391	0.580379	0.747443	0.68497
ANGEL1	0.95031	0.855202	0.985793	0.855211	0.954671	0.640172	0.954671	0.829007	0.871674	0.728592	0.702389	0.80276	0.757113	0.724363	0.669604	0.733112	0.83305	0.627831	0.824337	0.337226
ANGEL2	0.985952	0.759926	0.835563	0.601911	0.773593	0.544082	0.789561	0.875778	0.625265	0.517127	0.694621	0.819391	0.846886	0.474381	0.547346	0.600557	0.302389	0.354574	0.229733	0.498938
ANGPT1	0.979078	0.938774	0.637969	0.929397	0.969851	0.776469	0.864305	0.575274	0.8513	0.836704	0.790782	0.362173	0.747054	0.439818	0.826035	0.85621	0.92508	0.7135	0.746576	0.89095
ANGPT2	0.996895	0.976371	0.893392	0.922912	0.77584	0.882918	0.862297	0.858342	0.903592	0.801955	0.780334	0.652123	0.722036	0.57132	0.613924	0.77224	0.717003	0.563278	0.614145	0.540375
ANGPT4	0.912164	0.735439	0.355511	0.978769	0.800876	0.689132	0.440685	0.250725	0.978751	0.556803	0.369444	0.488792	0.623284	0.180202	0.534301	0.513305	0.892481	0.802035	0.519038	0.461229
ANGPTL1	0.977433	0.759528	0.903477	0.830237	0.74402	0.437699	0.596293	0.992914	0.633944	0.925717	0.609413	0.694542	0.899867	0.793861	0.473027	0.683643	0.49747	0.966322	0.775672	0.597019
ANGPTL2	0.995754	0.980211	0.867065	0.783059	0.964959	0.471311	0.609687	0.967525	0.507705	0.815649	0.581069	0.596895	0.958616	0.904591	0.67132	0.316702	0.619498	0.505954	0.466817	0.814473
ANGPTL3	0.582396	0.612124	0.704344	0.423868	0.832365	0.383997	0.65268	0.689579	0.470338	0.404344	0.70726	0.389835	0.498877	0.617711	0.797213	0.221066	0.513517	0.403087	0.497759	0.534315
ANGPTL4	0.996585	0.969931	0.704706	0.419329	0.984386	0.810288	0.595002	0.635439	0.429282	0.507458	0.452588	0.547196	0.496187	0.665534	0.420886	0.313004	0.506007	0.456732	0.631122	0.432758
ANGPTL5	0.860775	0.505042	0.87845	0.567507	0.556117	0.467719	0.851318	0.689659	0.591826	0.48643	0.484859	0.798027	0.701238	0.587677	0.519502	0.453733	0.687951	0.564199	0.517206	0.447054
ANGPTL6	0.797726	0.696046	0.48282	0.554025	0.49164	0.553158	0.407679	0.688031	0.595064	0.458254	0.417569	0.262509	0.553857	0.696302	0.819153	0.622939	0.45982	0.353733	0.636704	0.343719
ANGPTL7	0.917127	0.674885	0.49824	0.881325	0.666516	0.586742	0.41549	0.75192	0.833068	0.687863	0.41089	0.417012	0.751265	0.386907	0.564977	0.677495	0.763907	0.48988	0.587217	0.76457
ANHX	0.485235	0.518171	0.406016	0.842109	0.482113	0.483417	0.376654	0.215543	0.686279	0.769347	0.336138	0.213022	0.425964	0.220356	0.689535	0.563482	0.557953	0.473222	0.763296	0.716304
ANK1	1	0.699814	0.993321	0.998859	0.833316	0.274071	0.797806	0.976805	0.982343	0.996948	0.659315	0.919754	0.932113	0.959209	0.543675	0.915985	0.904777	0.978547	0.893232	0.813792
ANK2	0.999982	0.991003	0.973974	0.998664	0.952875	0.705361	0.877919	0.959395	0.992259	0.994807	0.853981	0.932015	0.951743	0.877362	0.897833	0.870028	0.878291	0.796541	0.806546	0.979229
ANK3	0.998868	0.9908	0.842401	0.992242	0.976752	0.555688	0.883988	0.800265	0.994383	0.872275	0.896187	0.618772	0.454352	0.933997	0.74578	0.938623	0.973399	0.695922	0.908793	0.803309
ANKAR	0.711394	0.396568	0.688385	0.790172	0.411633	0.586182	0.730193	0.745754	0.725035	0.716569	0.701645	0.731591	0.586182	0.672718	0.638349	0.652636	0.450159	0.780157	0.628866	0.630591
ANKDD1A	0.904866	0.868595	0.983369	0.905644	0.831131	0.546426	0.962898	0.831334	0.898054	0.895674	0.855343	0.764482	0.914269	0.667923	0.84663	0.653477	0.851937	0.781644	0.664818	0.67554
ANKDD1B	0.854423	0.670364	0.670736	0.939172	0.854981	0.520276	0.631706	0.35199	0.810032	0.931192	0.583395	0.579697	0.334996	0.465579	0.633891	0.790853	0.623744	0.849965	0.854406	0.821497
ANKEF1	0.797603	0.652504	0.55092	0.688977	0.558094	0.581922	0.331051	0.710669	0.75851	0.61518	0.391861	0.463084	0.638924	0.532104	0.703326	0.465755	0.756184	0.694073	0.208572	0.778848
ANKFN1	0.992843	0.886492	0.927194	0.969232	0.716109	0.360085	0.786916	0.857785	0.963765	0.856334	0.456228	0.91112	0.870771	0.336102	0.755821	0.892489	0.857095	0.728946	0.790154	0.668967
ANKFY1	0.957228	0.882528	0.803362	0.968047	0.351946	0.826858	0.731166	0.639517	0.796223	0.931785	0.509174	0.443445	0.664915	0.346718	0.519329	0.413738	0.79532	0.595462	0.831148	0.770816
ANKH	0.97255	0.937942	0.92216	0.995382	0.959138	0.627132	0.926884	0.809669	0.977884	0.955441	0.74256	0.72577	0.975088	0.635916	0.916534	0.816711	0.848797	0.930122	0.933369	0.711722
ANKIB1	0.997514	0.994834	0.801389	0.734996	0.993117	0.480927	0.743931	0.726982	0.699204	0.695453	0.464437	0.744789	0.63505	0.541676	0.763243	0.638526	0.802813	0.865561	0.751309	0.401575
ANKK1	0.905441	0.790773	0.88382	0.757192	0.776858	0.577058	0.849213	0.8135	0.616357	0.750725	0.60506	0.811173	0.74287	0.691215	0.39663	0.176084	0.666926	0.80721	0.399628	0.509696
ANKLE1	0.839039	0.433413	0.629061	0.738588	0.773947	0.404927	0.563438	0.584625	0.58244	0.604715	0.351946	0.729529	0.43903	0.701929	0.585067	0.479874	0.780856	0.261633	0.372567	0.664986
ANKLE2	0.898071	0.617843	0.381661	0.657838	0.57408	0.462358	0.369312	0.509483	0.658227	0.541844	0.396603	0.556538	0.345152	0.443816	0.357891	0.573301	0.549823	0.646515	0.428919	0.488084
ANKMY1	0.636589	0.768144	0.849575	0.782192	0.7092	0.693286	0.783112	0.601336	0.852619	0.634988	0.63635	0.475035	0.565596	0.608669	0.688163	0.607015	0.817711	0.583723	0.88949	0.47462
ANKMY2	0.993056	0.499124	0.994444	0.991605	0.389942	0.705441	0.912872	0.973912	0.942551	0.966729	0.695913	0.900893	0.910076	0.923815	0.756148	0.516976	0.583961	0.670639	0.874337	0.709713
ANKRA2	0.727734	0.487571	0.662155	0.751247	0.652919	0.402203	0.606024	0.683077	0.814552	0.562544	0.606794	0.48528	0.651654	0.651194	0.503185	0.469577	0.757511	0.746258	0.62063	0.504689
ANKRD1	0.475717	0.75486	0.454742	0.412933	0.619993	0.94755	0.40629	0.579105	0.416932	0.65314	0.486294	0.420055	0.648248	0.581573	0.717697	0.354689	0.520471	0.578658	0.50759	0.557608
ANKRD10	0.999115	0.85997	0.977583	0.98351	0.399354	0.66541	0.584811	0.931741	0.868427	0.758422	0.638217	0.714774	0.775203	0.900717	0.804078	0.841729	0.884386	0.867286	0.543206	0.353751
ANKRD12	0.999929	0.950053	0.99686	0.991596	0.927884	0.536845	0.990092	0.830326	0.835899	0.981944	0.890614	0.920709	0.950717	0.724912	0.803769	0.561359	0.913048	0.59348	0.958227	0.909041
ANKRD13A	0.997213	0.83888	0.972399	0.932192	0.757909	0.780502	0.887624	0.966472	0.980281	0.738438	0.814446	0.716339	0.808714	0.94256	0.853362	0.881891	0.763358	0.777866	0.930635	0.716277
ANKRD13B	0.996568	0.950035	0.918949	0.73436	0.845851	0.520258	0.650478	0.962261	0.698496	0.839207	0.385271	0.794161	0.935757	0.976106	0.212075	0.612677	0.611819	0.704016	0.885041	0.586757
ANKRD13C	0.990941	0.877371	0.848717	0.932307	0.672169	0.552725	0.708926	0.792843	0.860536	0.805865	0.782528	0.304529	0.788907	0.790366	0.836607	0.714544	0.662367	0.627592	0.619816	0.591269
ANKRD13D	0.775027	0.928264	0.753017	0.90161	0.529936	0.827787	0.519161	0.782873	0.811173	0.861748	0.491667	0.303733	0.698461	0.820435	0.812243	0.375106	0.756856	0.838225	0.312297	0.550513
ANKRD16	0.940614	0.893949	0.658581	0.839906	0.714906	0.838659	0.679777	0.587757	0.790101	0.932068	0.49018	0.66388	0.583174	0.612075	0.719383	0.550584	0.727371	0.83834	0.861907	0.599549
ANKRD17	0.998806	0.889446	0.989154	0.995471	0.599425	0.784404	0.957077	0.96963	0.748664	0.989924	0.62569	0.899478	0.754069	0.922408	0.227875	0.622762	0.821417	0.9342	0.780883	0.721116
ANKRD2	0.738075	0.790163	0.565065	0.91296	0.668746	0.798576	0.580157	0.396205	0.771753	0.720073	0.55138	0.428079	0.387792	0.392312	0.289004	0.621656	0.711996	0.679317	0.625354	0.697417
ANKRD22	0.566729	0.621276	0.398151	0.203202	0.547479	0.604839	0.43685	0.471904	0.376796	0.294621	0.469049	0.694175	0.598523	0.359598	0.470444	0.338951	0.506599	0.273766	0.376177	0.782413
ANKRD23	0.72293	0.795984	0.62293	0.68566	0.926999	0.261872	0.70468	0.603662	0.931016	0.53505	0.589119	0.605732	0.468064	0.794303	0.664084	0.854653	0.777725	0.59463	0.352592	0.401433
ANKRD24	0.998806	0.793215	0.99517	0.994321	0.932811	0.388809	0.971576	0.933519	0.954521	0.97423	0.855255	0.95069	0.852247	0.879706	0.593719	0.898806	0.499743	0.864234	0.764287	0.785271
ANKRD26	0.898567	0.748549	0.702716	0.849567	0.706405	0.732449	0.479653	0.596054	0.830918	0.954848	0.677318	0.417923	0.494586	0.673186	0.717596	0.66564	0.688977	0.876256	0.814101	0.865039
ANKRD27	0.992295	0.794825	0.942436	0.949018	0.673266	0.357741	0.880237	0.907971	0.885324	0.836686	0.762748	0.674947	0.583537	0.921532	0.663349	0.884687	0.49663	0.714163	0.796302	0.81595
ANKRD28	0.999788	0.985925	0.999443	0.987473	0.926044	0.77707	0.993091	0.967613	0.99379	0.843277	0.93574	0.433094	0.904795	0.924177	0.84885	0.841755	0.958201	0.843454	0.751734	0.682794
ANKRD29	0.998408	0.84172	0.816154	0.990685	0.709121	0.811297	0.836146	0.82646	0.982873	0.852619	0.692056	0.660147	0.793135	0.807528	0.777512	0.793197	0.758758	0.530104	0.817525	0.796116
ANKRD30A	0.78167	0.597859	0.597682	0.758006	0.566799	0.707573	0.447806	0.512146	0.790676	0.500318	0.443763	0.4865	0.675487	0.426584	0.443967	0.714119	0.396515	0.608148	0.696674	0.703689
ANKRD31	0.845709	0.659572	0.599177	0.773204	0.594648	0.31342	0.636076	0.652813	0.449177	0.920807	0.657334	0.595143	0.589358	0.575133	0.69985	0.141755	0.666224	0.846444	0.583218	0.699903
ANKRD33	0.700221	NA	0.773938	0.368923	NA	NA	0.632298	0.636155	0.502185	0.557458	0.613158	0.773722	0.63873	0.378645	0.627906	0.552981	0.473651	0.395819	0.953627	0.500097
ANKRD33B	0.999973	0.889968	0.999186	0.984421	0.833431	0.568241	0.985156	0.981387	0.709218	0.811164	0.882555	0.691313	0.964145	0.94402	0.812553	0.366198	0.913013	0.729379	0.41281	0.790207
ANKRD34A	0.927486	0.630909	0.789314	0.844772	0.519754	0.572199	0.785014	0.620232	0.798505	0.666861	0.599788	0.741162	0.540809	0.620073	0.682519	0.729291	0.552742	0.671488	0.541967	0.783953
ANKRD34B	0.999301	0.651424	0.992666	0.989411	0.770833	0.565688	0.965437	0.809935	0.523063	0.969046	0.846665	0.562863	0.759351	0.640826	0.614986	0.615985	0.810094	0.910934	0.743613	0.893401
ANKRD34C	0.998372	0.838385	0.957502	0.995594	0.810067	0.83055	0.88083	0.989499	0.8319	0.971515	0.738977	0.875478	0.904467	0.971957	0.705706	0.627778	0.879689	0.879662	0.510642	0.679954
ANKRD35	0.986421	0.849115	0.944878	0.983501	0.841162	0.556529	0.873593	0.667949	0.856467	0.972886	0.750619	0.890517	0.754494	0.598071	0.730502	0.688809	0.817189	0.734793	0.862005	0.824434
ANKRD37	0.82914	0.933165	0.288738	0.719197	0.637279	0.847134	0.546444	0.29824	0.772293	0.712217	0.426937	0.408307	0.60483	0.380883	0.611377	0.604467	0.644798	0.400513	0.517118	0.608324
ANKRD39	0.611925	0.58466	0.671108	0.528547	0.633687	0.376827	0.555211	0.665481	0.674797	0.34923	0.469966	0.559404	0.639296	0.58696	0.527849	0.532767	0.681511	0.432006	0.435147	0.426362
ANKRD40	0.843772	0.70529	0.682502	0.935483	0.773549	0.399425	0.312456	0.645214	0.953459	0.563199	0.340039	0.374018	0.406865	0.645533	0.91342	0.599938	0.814199	0.447567	0.615747	0.453238
ANKRD42	0.998381	0.731192	0.832263	0.997045	0.736545	0.162013	0.818675	0.84985	0.945152	0.920789	0.643401	0.607581	0.832749	0.677044	0.73336	0.78405	0.916782	0.840711	0.560173	0.812818
ANKRD44	0.993887	0.936164	0.993949	0.964535	0.92784	0.792604	0.991852	0.993808	0.983997	0.764774	0.965375	0.716826	0.928149	0.976725	0.422709	0.959581	0.9194	0.39448	0.843392	0.550548
ANKRD45	0.957068	0.660288	0.778937	0.865685	0.737358	0.22868	0.411492	0.938588	0.910863	0.730609	0.567649	0.641154	0.702769	0.918666	0.722815	0.787058	0.745612	0.847877	0.750938	0.802442
ANKRD46	0.974222	0.890632	0.962376	0.862527	0.679149	0.357537	0.936739	0.506847	0.768471	0.938225	0.840587	0.53129	0.447718	0.619188	0.667339	0.751141	0.411058	0.63765	0.817383	0.64463
ANKRD49	0.866658	0.746621	0.707873	0.488818	0.689172	0.344391	0.604007	0.674673	0.457829	0.589207	0.178742	0.579229	0.745939	0.565543	0.467065	0.443471	0.485943	0.40828	0.54425	0.56173
ANKRD50	0.99586	0.891136	0.902035	0.992923	0.766923	0.79095	0.730741	0.708298	0.989278	0.791437	0.682351	0.606086	0.719241	0.607254	0.426637	0.870754	0.82186	0.838208	0.793604	0.532113
ANKRD52	0.944303	0.648478	0.555255	0.840985	0.873788	0.291003	0.410695	0.804503	0.758033	0.816463	0.468029	0.570329	0.758935	0.496258	0.764588	0.630741	0.745108	0.838544	0.906538	0.345656
ANKRD53	0.80928	0.815773	0.733723	0.717702	0.66664	0.620046	0.739314	0.48727	0.463508	0.554308	0.325575	0.808068	0.42684	0.545099	0.321125	0.49655	0.691003	0.31495	0.475389	0.731546
ANKRD54	0.952521	0.806927	0.631944	0.82653	0.686624	0.45376	0.631192	0.434793	0.687297	0.822895	0.563774	0.437058	0.361996	0.580441	0.482396	0.597682	0.464375	0.76196	0.575531	0.504989
ANKRD55	0.998089	0.854078	0.433289	0.987757	0.921391	0.457298	0.361545	0.605794	0.744878	0.987889	0.450504	0.317799	0.686934	0.60376	0.43175	0.838225	0.715826	0.836403	0.866596	0.636872
ANKRD6	0.996957	0.550248	0.99026	0.989128	0.526389	0.781069	0.962951	0.921161	0.877734	0.969887	0.816507	0.943144	0.836031	0.866074	0.399398	0.756838	0.751283	0.906936	0.87707	0.77132
ANKRD60	0.502477	0.484598	0.43735	0.676672	0.472443	0.599071	0.504521	0.485253	0.877389	0.564318	0.551793	0.573912	0.477592	0.618648	0.567105	0.626221	0.543175	0.452825	0.501527	0.776663
ANKRD61	0.661076	0.470258	0.555582	0.530087	0.34195	0.516755	0.545886	0.570241	0.500602	0.535554	0.564402	0.421833	0.429812	0.613102	0.524549	0.548195	0.525071	0.428875	0.558289	0.410041
ANKRD62	0.714641	0.820948	0.756608	0.690384	0.692118	0.621178	0.624841	0.679697	0.654114	0.519374	0.569073	0.438553	0.672488	0.661509	0.621975	0.600562	0.629273	0.635456	0.756785	0.404759
ANKRD7	0.88014	0.695453	0.703061	0.832272	0.706113	0.534483	0.585872	0.820586	0.821691	0.629096	0.61599	0.591994	0.693259	0.778485	0.572302	0.807458	0.759209	0.805264	0.608475	0.44149
ANKRD9	0.960757	0.905971	0.950832	0.989473	0.965985	0.559262	0.863677	0.924505	0.982696	0.978247	0.679512	0.87239	0.753592	0.855617	0.824195	0.620418	0.715623	0.905441	0.73742	0.782555
ANKS1A	0.999726	0.957758	0.94716	0.99072	0.343445	0.83152	0.811191	0.885713	0.81127	0.968993	0.654237	0.553654	0.721187	0.847355	0.915543	0.393374	0.719506	0.701354	0.89755	0.715065
ANKS1B	1	0.987482	0.967074	0.998877	0.956219	0.717799	0.769011	0.990154	0.9931	0.997293	0.46265	0.776672	0.975885	0.918206	0.676999	0.539959	0.974682	0.98236	0.958457	0.984333
ANKS6	0.970842	0.551026	0.757431	0.981361	0.532325	0.421161	0.666171	0.842374	0.94586	0.925372	0.857422	0.674735	0.843436	0.733802	0.836403	0.794498	0.882431	0.750796	0.696594	0.878742
ANKUB1	0.741605	0.679078	0.71557	0.727415	0.733528	0.597346	0.589128	0.7944	0.680272	0.706821	0.632254	0.565994	0.787987	0.439455	0.449213	0.484448	0.791198	0.532537	0.798257	0.252636
ANKZF1	0.996665	0.891561	0.955432	0.918047	0.772921	0.638181	0.906095	0.837518	0.899646	0.90583	0.706874	0.749885	0.798708	0.889181	0.46342	0.79885	0.852601	0.675566	0.68903	0.76288
ANLN	0.99954	0.993843	0.596541	0.803238	0.989526	0.50713	0.432245	0.890428	0.8115	0.729184	0.414508	0.649186	0.62822	0.830538	0.776398	0.757838	0.737376	0.748602	0.784572	0.704441
ANO1	0.99839	0.911111	0.533661	0.984572	0.516419	0.925248	0.357042	0.568657	0.930732	0.992339	0.568321	0.371727	0.754096	0.408006	0.674062	0.778822	0.934678	0.970143	0.963907	0.918038
ANO10	0.978432	0.92561	0.834138	0.77285	0.692781	0.605954	0.74302	0.934112	0.691189	0.883201	0.679388	0.865119	0.876637	0.685041	0.718808	0.512703	0.795621	0.873195	0.879618	0.748461
ANO2	0.933209	0.898363	0.86135	0.705564	0.774168	0.804061	0.820444	0.826716	0.751407	0.613482	0.647921	0.745931	0.804945	0.298222	0.430361	0.744214	0.64072	0.372912	0.547815	0.773806
ANO3	0.999487	0.750725	0.999708	0.873523	0.487252	0.678848	0.99187	0.995922	0.864614	0.716967	0.864818	0.965057	0.9135	0.991587	0.4125	0.855467	0.855582	0.817834	0.605334	0.652539
ANO4	0.999637	0.902707	0.99939	0.995285	0.838031	0.600602	0.98742	0.967958	0.982298	0.990932	0.926867	0.803406	0.813606	0.860704	0.898125	0.79908	0.908723	0.718949	0.974292	0.824239
ANO5	0.946771	0.895515	0.845966	0.903839	0.834855	0.784183	0.79011	0.849452	0.742843	0.909864	0.653017	0.566242	0.611155	0.76434	0.433731	0.716605	0.879565	0.845303	0.656918	0.628627
ANO6	0.979149	0.957661	0.890419	0.952557	0.867799	0.716507	0.686288	0.927008	0.899646	0.960005	0.614039	0.452442	0.856334	0.724637	0.588854	0.931865	0.967074	0.239057	0.942021	0.820594
ANO7	0.904282	0.64762	0.865924	0.830865	0.865499	0.354441	0.728459	0.872187	0.734121	0.664579	0.587173	0.819551	0.707121	0.740694	0.790251	0.803928	0.517587	0.585554	0.533183	0.454883
ANO8	0.99624	0.987509	0.892613	0.945656	0.969232	0.611138	0.866109	0.761244	0.794825	0.830308	0.532201	0.899487	0.632741	0.557599	0.812845	0.518905	0.839906	0.697797	0.769365	0.639712
ANP32A	0.997558	0.966277	0.982634	0.993286	0.753096	0.879441	0.896099	0.985147	0.984952	0.820444	0.513137	0.716428	0.912473	0.96856	0.879653	0.924478	0.950265	0.230228	0.776088	0.478733
ANP32B	0.944471	0.820073	0.557988	0.598841	0.82239	0.305122	0.540977	0.509705	0.726796	0.503963	0.370285	0.557537	0.494931	0.475885	0.343303	0.730016	0.546833	0.742383	0.621674	0.399363
ANP32E	0.916304	0.805502	0.690932	0.824	0.793613	0.639464	0.836775	0.428946	0.751681	0.799045	0.60982	0.750354	0.55192	0.351911	0.798859	0.693232	0.33558	0.602309	0.747859	0.541348
ANPEP	0.6931	0.823859	0.487235	0.77515	0.615525	0.742029	0.494568	0.344551	0.744179	0.587668	0.557024	0.60629	0.558758	0.505361	0.473585	0.684404	0.672125	0.434651	0.510244	0.552008
ANTXR1	0.988438	0.970267	0.864039	0.950637	0.908077	0.794462	0.717127	0.82554	0.789181	0.903742	0.612412	0.788261	0.75023	0.783271	0.61373	0.710801	0.42454	0.502344	0.870002	0.792082
ANTXR2	0.938632	0.930591	0.88919	0.930007	0.967242	0.770665	0.686713	0.824248	0.915879	0.422373	0.714172	0.520347	0.824363	0.828176	0.504078	0.807095	0.63604	0.697275	0.298823	0.54601
ANXA1	0.964782	0.921152	0.668754	0.485669	0.890207	0.790729	0.764544	0.57684	0.745833	0.396603	0.336262	0.779052	0.66334	0.641614	0.490676	0.448567	0.704061	0.41058	0.328786	0.711553
ANXA10	0.598576	0.375717	0.87554	0.463562	0.320541	0.567366	0.812394	0.707979	0.590534	0.407466	0.784457	0.690083	0.653884	0.532458	0.689154	0.542227	0.691561	0.828202	0.535748	0.346364
ANXA11	0.999071	0.972974	0.949416	0.939384	0.788482	0.740977	0.990835	0.765658	0.767985	0.849797	0.867887	0.952583	0.869904	0.690393	0.706051	0.810315	0.749452	0.751	0.730361	0.838323
ANXA13	0.942967	0.492197	0.776654	0.799115	0.536607	0.444922	0.718374	0.8819	0.550142	0.678671	0.586863	0.67454	0.825283	0.759864	0.555025	0.607891	0.299009	0.604459	0.555034	0.308944
ANXA2	0.997443	0.935156	0.837925	0.994073	0.69018	0.747921	0.833289	0.833961	0.629388	0.975964	0.54494	0.790702	0.709766	0.724531	0.889641	0.702583	0.48604	0.809607	0.931821	0.579299
ANXA3	0.988102	0.991446	0.840225	0.590428	0.810704	0.937403	0.812907	0.963429	0.58612	0.798717	0.800593	0.645382	0.717498	0.8967	0.83604	0.585925	0.490402	0.756316	0.454264	0.750778
ANXA4	0.997514	0.781644	0.987553	0.81012	0.848841	0.683917	0.987438	0.9385	0.806874	0.850044	0.935315	0.553291	0.886651	0.855591	0.707378	0.575557	0.798983	0.85146	0.624443	0.552831
ANXA5	0.997496	0.928309	0.996621	0.951699	0.730449	0.741366	0.935846	0.994984	0.80146	0.875416	0.902114	0.900044	0.946276	0.943639	0.166552	0.612305	0.731962	0.93827	0.694055	0.850787
ANXA6	0.976079	0.800018	0.888792	0.980564	0.463862	0.665349	0.884324	0.876716	0.861191	0.966286	0.857307	0.438818	0.777159	0.705794	0.797735	0.35077	0.910359	0.77991	0.937261	0.594719
ANXA7	0.931113	0.903096	0.644206	0.88988	0.555591	0.53397	0.721559	0.375318	0.586668	0.920338	0.673204	0.905653	0.58489	0.629246	0.372169	0.565525	0.771293	0.539402	0.639897	0.764331
ANXA9	0.676415	0.770665	0.151849	0.399973	0.632714	0.606847	0.184651	0.673806	0.701681	0.270134	0.625584	0.164729	0.659103	0.650699	0.324797	0.621842	0.801221	0.505901	0.406431	0.310032
AOAH	0.957767	0.894692	0.856706	0.813871	0.632776	0.754733	0.841941	0.676796	0.845223	0.77584	0.872983	0.732316	0.739747	0.699531	0.631794	0.796161	0.705582	0.914455	0.591684	0.655644
AOC1	0.415455	0.494798	0.663615	0.202804	0.221338	0.848213	0.606077	0.6839	0.326221	0.375646	0.572983	0.588455	0.783006	0.449743	0.398452	0.480317	0.424549	0.624739	0.683215	0.228362
AOX1	0.819144	0.479176	0.744577	0.929114	0.403087	0.336306	0.742507	0.816959	0.720771	0.860978	0.626053	0.705671	0.501778	0.843073	0.386952	0.716127	0.587332	0.568728	0.726955	0.571576
AP1AR	0.991932	0.692896	0.91227	0.882475	0.627442	0.426371	0.842171	0.769736	0.871426	0.753892	0.49072	0.863102	0.665968	0.753654	0.141614	0.608068	0.890649	0.570754	0.632626	0.649452
AP1B1	0.995028	0.987703	0.934236	0.697258	0.820656	0.913915	0.791622	0.837836	0.538889	0.66296	0.734156	0.493984	0.719949	0.707006	0.813447	0.54847	0.648089	0.704176	0.361412	0.663057
AP1G2	0.962527	0.792596	0.790004	0.92738	0.608546	0.680803	0.715915	0.881308	0.86756	0.880582	0.770479	0.434678	0.892233	0.853114	0.41135	0.781865	0.569621	0.734421	0.622293	0.746054
AP1M1	0.974593	0.328618	0.887049	0.762739	0.524814	0.338889	0.728273	0.887482	0.85031	0.701433	0.687659	0.256529	0.821515	0.805246	0.298531	0.761447	0.73405	0.774071	0.596515	0.531856
AP1M2	0.863261	0.501725	0.747956	0.511916	0.636138	0.536186	0.594577	0.826557	0.387677	0.547788	0.360377	0.704972	0.64448	0.834545	0.625562	0.415561	0.53474	0.472691	0.578353	0.447567
AP1S1	0.982307	0.717808	0.950522	0.878813	0.528698	0.514676	0.897886	0.919232	0.895577	0.748284	0.852583	0.656431	0.906529	0.706555	0.645152	0.513057	0.781148	0.848638	0.421665	0.550318
AP1S2	0.999938	0.792622	0.852433	0.998355	0.887757	0.698434	0.843524	0.728574	0.931538	0.904715	0.652928	0.869896	0.872514	0.608192	0.857289	0.888632	0.948222	0.832971	0.61242	0.802778
AP1S3	0.721444	0.32653	0.732829	0.510209	0.581918	0.389048	0.668171	0.740596	0.662093	0.450106	0.667082	0.73528	0.807918	0.604715	0.631626	0.533634	0.479892	0.555343	0.63037	0.313712
AP2A1	0.987385	0.927734	0.901433	0.963172	0.858094	0.732873	0.86058	0.824062	0.803937	0.956237	0.758413	0.822249	0.555865	0.737695	0.863915	0.5556	0.786881	0.721541	0.540809	0.849752
AP2A2	0.833156	0.964986	0.664959	0.448673	0.444161	0.818861	0.244232	0.589092	0.349009	0.7842	0.136253	0.55936	0.551707	0.546461	0.412252	0.46058	0.718011	0.526619	0.756829	0.713588
AP2B1	0.987863	0.910218	0.786253	0.936633	0.373178	0.453008	0.752999	0.960642	0.799655	0.865225	0.71764	0.67546	0.952044	0.747187	0.62469	0.903194	0.476982	0.727167	0.717817	0.43666
AP2M1	0.642295	0.655671	0.790888	0.596435	0.594347	0.421169	0.675133	0.797213	0.756856	0.663765	0.366906	0.749345	0.733006	0.770418	0.58144	0.532484	0.592604	0.438526	0.552831	0.264924
AP2S1	0.907758	0.499858	0.846187	0.803786	0.508554	0.411739	0.856405	0.704715	0.952849	0.518976	0.44041	0.851654	0.723213	0.648116	0.752309	0.812818	0.859492	0.668268	0.445099	0.499673
AP3B1	0.999947	0.984846	0.943117	0.968091	0.935058	0.866463	0.723673	0.913473	0.761492	0.952557	0.547373	0.79778	0.648841	0.811837	0.707811	0.90506	0.712571	0.796346	0.866499	0.881909
AP3B2	0.959262	0.690791	0.818914	0.756759	0.669834	0.420329	0.831635	0.789172	0.896638	0.780529	0.774301	0.825849	0.640154	0.703751	0.797567	0.623116	0.646851	0.397541	0.845196	0.440172
AP3D1	0.908917	0.747426	0.857661	0.887438	0.831201	0.6013	0.879414	0.745718	0.733033	0.681812	0.424735	0.723222	0.658059	0.733661	0.682422	0.749398	0.482484	0.573425	0.692109	0.550902
AP3M1	0.963278	0.749177	0.863712	0.888756	0.803521	0.701964	0.784253	0.857484	0.808776	0.765304	0.585288	0.812093	0.718153	0.836005	0.4148	0.837252	0.681768	0.374027	0.627415	0.646187
AP3M2	0.928326	0.52124	0.873416	0.766224	0.5635	0.115012	0.81319	0.555936	0.307732	0.869418	0.599195	0.802884	0.531113	0.624611	0.288517	0.395665	0.458802	0.745276	0.721506	0.47937
AP3S1	0.989199	0.918993	0.969206	0.97262	0.552282	0.791587	0.899452	0.933457	0.964632	0.950239	0.846585	0.579317	0.852123	0.927539	0.777857	0.660191	0.60966	0.78896	0.5661	0.712367
AP3S2	0.554467	0.317295	0.719409	0.553574	0.535518	NA	0.715552	0.69463	0.636483	0.392419	0.841817	0.510448	0.478034	0.537863	0.341047	0.33558	0.79686	0.386456	0.607634	0.636978
AP4B1	0.812305	0.61411	0.775557	0.927229	0.511474	0.373885	0.580644	0.652981	0.934015	0.870188	0.604662	0.560651	0.554751	0.607201	0.455034	0.773885	0.904494	0.563809	0.450575	0.763659
AP4E1	0.955582	0.946576	0.785297	0.932493	0.687933	0.838225	0.576247	0.850646	0.858723	0.760713	0.567224	0.520188	0.650938	0.752619	0.441561	0.398071	0.661102	0.815216	0.631511	0.495294
AP4M1	0.99402	0.806564	0.930697	0.884837	0.885156	0.826796	0.942666	0.604901	0.738349	0.648903	0.894993	0.920913	0.660377	0.43919	0.506343	0.618984	0.776937	0.680396	0.646877	0.395586
AP4S1	0.967675	0.446851	0.903733	0.90253	0.241569	0.528202	0.901858	0.777459	0.646453	0.853848	0.734749	0.759023	0.762394	0.807608	0.60828	0.404521	0.662252	0.647187	0.700478	0.548655
AP5B1	0.854892	0.649858	0.721161	0.883687	0.842711	0.591941	0.762182	0.77347	0.39256	0.815136	0.549938	0.682537	0.626663	0.82301	0.795019	0.355051	0.663756	0.758086	0.748434	0.358581
AP5M1	0.979874	0.648947	0.855538	0.989137	0.364278	0.596647	0.706626	0.84371	0.946249	0.93819	0.552424	0.578229	0.810987	0.719436	0.682997	0.895435	0.700159	0.536536	0.717091	0.635138
AP5S1	0.576088	0.133487	0.666552	0.831706	0.319556	0.3795	0.582922	0.701132	0.832059	0.75913	0.489526	0.721397	0.644197	0.632033	0.661783	0.656145	0.576221	0.682024	0.729807	0.659106
AP5Z1	0.90345	0.765676	0.85759	0.862243	0.803255	0.511208	0.740985	0.852946	0.846541	0.819559	0.632688	0.570789	0.755511	0.725593	0.45023	0.792657	0.709483	0.685271	0.837907	0.610801
APAF1	0.844639	0.770303	0.958572	0.852044	0.502946	0.669232	0.898664	0.896921	0.672833	0.928123	0.860571	0.538836	0.949814	0.649089	0.504821	0.548408	0.554972	0.890587	0.495515	0.493728
APBA1	0.996426	0.790932	0.990225	0.96564	0.609209	0.845506	0.972346	0.876	0.934475	0.870064	0.821444	0.962005	0.845426	0.810545	0.812288	0.962642	0.949531	0.82454	0.647514	0.720807
APBA2	0.989048	0.451106	0.962712	0.993409	0.348779	0.506962	0.912482	0.844577	0.99586	0.927114	0.909545	0.845851	0.879609	0.634616	0.887836	0.969913	0.935669	0.891269	0.752176	0.847496
APBA3	0.933493	0.845869	0.567534	0.816454	0.696904	0.791233	0.374947	0.710156	0.819462	0.625752	0.382449	0.647258	0.775796	0.763376	0.484996	0.777999	0.521444	0.495409	0.571532	0.337075
APBB1	0.946249	0.960165	0.853025	0.920745	0.969922	0.691171	0.35575	0.929927	0.77308	0.953149	0.350805	0.394896	0.949823	0.891817	0.526725	0.709926	0.362199	0.835713	0.734545	0.677866
APBB2	0.991791	0.910704	0.995886	0.657413	0.855476	0.867569	0.975867	0.857378	0.546231	0.73842	0.667268	0.713623	0.907351	0.722178	0.479326	0.642242	0.543471	0.562518	0.775902	0.55905
APBB3	0.965596	0.858599	0.887137	0.885253	0.882652	0.736651	0.824345	0.709687	0.794427	0.731104	0.666552	0.551548	0.577132	0.673788	0.461509	0.523195	0.786969	0.420196	0.594524	0.652857
APC	0.997558	0.978689	0.90936	0.973266	0.946355	0.646833	0.787907	0.616366	0.915065	0.945241	0.439084	0.77592	0.732148	0.666304	0.342233	0.647656	0.925566	0.935501	0.71495	0.712013
APC2	0.999142	0.966976	0.907104	0.93919	0.935156	0.340676	0.778149	0.506334	0.70598	0.880166	0.817799	0.694763	0.562898	0.456626	0.405609	0.597426	0.747665	0.647443	0.494241	0.576362
APCDD1	0.945594	0.79141	0.888093	0.776663	0.732006	0.789508	0.609828	0.872771	0.716534	0.739685	0.539614	0.599222	0.878795	0.791543	0.491242	0.820886	0.950867	0.724213	0.703255	0.933236
APCDD1L	0.609545	0.641817	0.644391	0.538066	0.584705	0.199314	0.491012	0.791419	0.708422	0.424478	0.630078	0.432104	0.773629	0.7079	0.693595	0.580281	0.467941	0.399089	0.389738	0.433192
APEH	0.83581	0.8464	0.691799	0.596833	0.835173	0.659023	0.523691	0.805998	0.565189	0.64655	0.526017	0.573204	0.743684	0.73934	0.283006	0.464145	0.574496	0.76196	0.447213	0.558714
APELA	0.683926	0.698859	0.696391	0.587456	0.785881	0.59021	0.657643	0.55514	0.65928	0.650947	0.842958	0.589181	0.649876	0.595524	0.442401	0.666202	0.810592	0.569418	0.360274	0.799244
APEX1	0.701141	0.568462	0.520126	0.701017	0.727742	0.487642	0.459581	0.607758	0.801292	0.670674	0.22423	0.624788	0.626645	0.593869	0.364092	0.437907	0.71166	0.543171	0.534439	0.514517
APEX2	0.625071	0.703751	0.397222	0.3161	0.401752	0.551283	0.3286	0.504919	0.404184	0.160156	0.220683	0.463774	0.682051	0.539694	0.741047	0.350818	0.490437	0.49448	0.340764	0.250814
APH1A	0.851469	0.903742	0.47209	0.784006	0.644197	0.859262	0.277857	0.540879	0.591224	0.870709	0.426442	0.112898	0.441127	0.563119	0.258811	0.626415	0.522824	0.705706	0.629936	0.83635
APH1B	0.981626	0.923611	0.989234	0.977335	0.834855	0.806069	0.9161	0.962757	0.862916	0.947859	0.773682	0.771125	0.900018	0.920046	0.864243	0.814066	0.61074	0.659059	0.785545	0.917516
API5	0.864818	0.52922	0.770621	0.737482	0.732413	0.364039	0.683501	0.543869	0.771214	0.601566	0.678733	0.626522	0.322435	0.40644	0.363995	0.747426	0.661783	0.496214	0.588659	0.373001
APIP	0.884103	0.468277	0.862288	0.868923	0.400274	0.561146	0.538376	0.814234	0.902415	0.747302	0.783661	0.422205	0.631706	0.795028	0.671665	0.724151	0.814791	0.568339	0.679883	0.715216
APLF	0.968993	0.424682	0.866472	0.886562	0.474363	0.448576	0.77561	0.979459	0.923275	0.778875	0.681024	0.803229	0.954591	0.918392	0.843011	0.939473	0.727778	0.638623	0.69854	0.779759
APLNR	0.833616	0.868538	0.513062	0.618542	0.924673	NA	0.541844	0.36982	0.65	0.56485	0.705441	0.574151	0.421072	0.289715	0.611394	0.553662	0.375637	0.859749	0.462055	0.747558
APLP1	0.996833	0.986279	0.872036	0.906254	0.968312	0.60353	0.948496	0.587385	0.725619	0.938243	0.78949	0.40222	0.665242	0.31986	0.69686	0.685616	0.66204	0.525212	0.656732	0.700655
APLP2	0.992967	0.962473	0.879299	0.874956	0.611341	0.584722	0.739942	0.858369	0.798434	0.790667	0.644197	0.753176	0.910881	0.68781	0.629892	0.739039	0.846116	0.739827	0.767277	0.86265
APMAP	0.857343	0.394613	0.855326	0.866906	0.424841	0.40537	0.636527	0.83006	0.561757	0.629344	0.577132	0.708563	0.738252	0.790172	0.336757	0.587217	0.825584	0.728255	0.50023	0.583298
APOA1	0.7148	0.521001	0.601504	0.780954	0.860855	0.401924	0.609581	0.650734	0.901734	0.350354	0.575389	0.602415	0.518772	0.616755	0.774076	0.896085	0.430777	0.626881	0.126044	0.522439
APOA5	0.484731	0.752619	0.786297	0.318519	0.55936	NA	NA	0.643171	0.277654	0.373679	NA	NA	0.666938	0.71093	NA	NA	NA	NA	0.29241	NA
APOB	0.694922	0.502017	0.73643	0.625327	0.492826	0.541131	0.729565	0.880971	0.790251	0.607484	0.375579	0.534483	0.786571	0.820364	0.601309	0.742941	0.389729	0.547505	0.655579	0.674381
APOBEC1	0.699682	0.632918	0.442781	0.649814	0.69018	0.584134	0.356051	0.695656	0.538995	0.651442	0.350416	0.787438	0.697426	0.699841	0.41189	0.38639	0.559917	0.766631	0.824704	0.62768
APOBEC2	0.674965	0.677734	0.599664	0.605441	0.485766	0.37858	0.636633	0.572019	0.525548	0.456095	0.710395	0.459183	0.45744	0.622266	0.424323	0.503813	0.434165	0.422868	0.307337	0.548762
APOBEC3A	0.532166	0.419285	0.515711	0.443153	0.617051	0.779534	0.676746	0.575734	0.461418	0.413738	0.652371	0.656641	0.644789	0.4046	0.533793	0.417964	0.583386	0.568129	0.481378	0.46856
APOBEC3G	0.784811	0.755874	0.113305	0.526575	0.214703	0.524425	0.174805	0.520134	0.52182	0.368533	0.249407	0.34448	0.603415	0.476725	0.279693	0.58791	0.277837	0.368038	0.446032	0.500955
APOBEC3H	0.536385	0.599213	0.479936	0.598151	0.569498	0.696714	0.398576	0.711651	0.477035	0.723381	0.386244	0.483439	0.738685	0.631635	0.488765	0.565658	0.424071	0.566782	0.921276	0.388562
APOBEC4	0.983289	0.763482	0.933475	0.83704	0.527265	NA	0.864163	0.817525	0.643073	0.808431	0.836235	0.665844	0.763924	0.893949	0.703017	0.574124	0.495568	0.594356	0.309899	0.714871
APOC1	0.966392	0.930387	0.183572	0.56173	0.975071	0.797926	0.230414	0.432909	0.451442	0.586191	0.295064	0.270541	0.450787	0.379751	0.707475	0.452955	0.439614	0.725991	0.631184	0.532688
APOD	0.987341	0.891791	0.752477	0.777574	0.852167	0.455432	0.826787	0.543082	0.585218	0.657714	0.829007	0.532909	0.53305	0.484023	0.491118	0.574275	0.238305	0.507856	0.715782	0.340676
APOE	0.995586	0.953804	0.873452	0.805556	0.966446	0.642348	0.800354	0.279016	0.750336	0.722479	0.80606	0.720028	0.395453	0.328273	0.712872	0.569153	0.468383	0.544179	0.501814	0.766985
APOF	0.435793	0.655184	0.612376	0.328919	0.619498	0.0975407	0.655219	0.571417	0.299239	0.534253	0.680373	0.607219	0.259873	0.538102	0.592021	0.202695	0.661828	0.558776	0.742923	0.502548
APOH	0.595117	0.738862	0.491791	0.745789	0.74241	0.245506	0.442277	0.783944	0.786872	0.63926	0.426586	0.417728	0.786421	0.671665	0.653114	0.725876	0.51373	0.704016	0.530582	0.468542
APOL6	0.956493	0.959811	0.656546	0.668923	0.852433	0.85529	0.584395	0.918073	0.576902	0.512199	0.343737	0.328043	0.50598	0.512314	0.693241	0.714137	0.567038	0.712429	0.277981	0.351451
APOLD1	0.995993	0.974505	0.765685	0.819038	0.783696	0.865508	0.518436	0.810226	0.399549	0.811863	0.560713	0.426548	0.845798	0.657148	0.48666	0.470944	0.534138	0.912075	0.709598	0.730104
APOM	0.652114	0.462739	0.494046	0.783324	0.425513	0.283838	0.484076	0.587235	0.585138	0.775743	0.554361	0.299469	0.585474	0.496461	0.718011	0.504512	0.600168	0.509678	0.765879	0.780573
APOO	0.217728	0.447222	0.163747	0.567746	0.391596	0.605786	0.192631	0.24057	0.466384	0.581316	0.141392	0.679078	0.164995	0.333033	0.770453	0.381484	0.42377	0.465172	0.306998	0.309245
APOOL	0.877672	0.375274	0.704087	0.740074	0.458395	0.271939	0.601132	0.820338	0.594099	0.77653	0.533563	0.843586	0.678362	0.81196	0.714234	0.407732	0.589897	0.568931	0.79732	0.702194
APP	0.979379	0.856856	0.991215	0.941215	0.989499	0.614287	0.938774	0.956794	0.899062	0.904361	0.721683	0.936898	0.951805	0.861872	0.819206	0.705246	0.859855	0.660191	0.960439	0.816207
APPBP2	0.981608	0.867772	0.718852	0.903795	0.791808	0.522063	0.55736	0.788243	0.937633	0.765561	0.373284	0.842861	0.858625	0.690879	0.721585	0.832838	0.843507	0.797629	0.758599	0.486394
APPL1	0.830724	0.849	0.888721	0.774098	0.800672	0.549416	0.903087	0.754981	0.672824	0.756077	0.801911	0.61833	0.764508	0.586049	0.687146	0.70115	0.557971	0.693516	0.731086	0.570816
APPL2	0.990649	0.902052	0.945497	0.826955	0.6964	0.812341	0.876858	0.910041	0.499814	0.752539	0.854733	0.808997	0.767985	0.822815	0.310448	0.417038	0.622151	0.711058	0.85291	0.450602
APTX	0.834094	0.532652	0.826584	0.869436	0.537447	0.172541	0.496921	0.892348	0.746479	0.745851	0.609492	0.42776	0.782935	0.802291	0.840287	0.611456	0.57009	0.734926	0.482033	0.649982
AQP1	0.867551	0.808758	0.480653	0.921214	0.772841	0.525531	0.462624	0.863774	0.379246	0.845471	0.353689	0.455007	0.864358	0.463597	0.528804	0.348133	0.632643	0.517436	0.620648	0.565667
AQP10	0.421134	0.637044	0.262818	0.483209	0.724593	0.254936	0.299637	0.654034	0.65882	0.38696	0.135362	0.410324	0.533112	0.681962	0.666466	0.610392	0.465472	0.465525	0.676137	0.268896
AQP11	0.893666	0.929892	0.609227	0.727565	0.635501	0.601858	0.524257	0.660704	0.656219	0.726787	0.367206	0.602928	0.709315	0.76925	0.210633	0.592887	0.783714	0.645311	0.469515	0.702282
AQP3	0.724593	0.582068	0.59064	0.657519	0.481679	NA	0.458201	0.541507	0.701168	0.497196	0.610766	0.389703	0.615092	0.628176	0.653808	0.565154	0.692949	0.39233	0.514667	0.528509
AQP4	0.999496	0.992507	0.848399	0.818931	0.982882	0.512712	0.491693	0.982705	0.791587	0.535253	0.597178	0.38581	0.868604	0.786872	0.681679	0.376177	0.700318	0.340835	0.48167	0.59532
AQP6	0.965711	0.781175	0.525681	0.981852	0.569661	0.709489	0.448868	0.717808	0.939517	0.492038	0.345656	0.722682	0.71342	0.517958	0.78538	0.781499	0.886876	0.572682	0.201073	0.736306
AQP7	0.575646	0.460355	0.685598	0.563146	0.660549	0.357791	0.694214	0.688907	0.481431	0.693577	0.533276	0.729596	0.478185	0.676937	0.232325	0.471851	0.395674	0.812005	0.618162	0.514048
AQP9	0.830025	0.739818	0.690764	0.640384	0.574956	0.881818	0.543737	0.724452	0.628494	0.599443	0.505432	0.607785	0.804087	0.61848	0.558395	0.754653	0.705839	0.413163	0.673133	0.538128
AQR	0.962155	0.904131	0.797718	0.887005	0.867569	0.394621	0.694781	0.857325	0.932891	0.811438	0.637527	0.645763	0.686916	0.798001	0.865048	0.496116	0.387323	0.76595	0.643551	0.874177
AR	0.746683	0.92738	0.757334	0.662863	0.920134	0.667419	0.680007	0.790472	0.53459	0.665198	0.684722	0.609607	0.596205	0.680166	0.831838	0.629821	0.528494	0.756555	0.695798	0.894559
ARAF	0.565349	0.647222	0.6533	0.578406	0.89087	0.501522	0.60882	0.641826	0.590251	0.535306	0.696435	0.57377	0.582997	0.683643	0.394453	0.504998	0.643109	0.61733	0.312518	0.416109
ARAP1	0.995639	0.984377	0.960686	0.829317	0.895011	0.859059	0.742065	0.688809	0.637695	0.797302	0.691746	0.577769	0.580892	0.698523	0.678194	0.546373	0.620993	0.387907	0.747293	0.816906
ARAP2	0.99954	0.986881	0.996532	0.998841	0.958209	0.660748	0.896063	0.993781	0.996196	0.995842	0.887243	0.728786	0.845763	0.983616	0.595922	0.963332	0.991162	0.991215	0.900805	0.497311
ARAP3	0.994356	0.984563	0.856635	0.8214	0.747328	0.899248	0.804636	0.696576	0.962951	0.836076	0.401937	0.866481	0.730334	0.594321	0.722072	0.956484	0.826185	0.432537	0.675938	0.844321
ARC	0.988181	0.568153	0.820913	0.778892	0.680211	0.501822	0.681272	0.838579	0.853503	0.539022	0.758475	0.597249	0.59831	0.867056	0.45832	0.622054	0.739243	0.261138	0.568197	0.304706
ARCN1	0.710306	0.71587	0.66534	0.364482	0.877964	0.572541	0.744551	0.570674	0.495134	0.495922	0.436987	0.779565	0.617277	0.677778	0.614367	0.419418	0.749973	0.448363	0.519736	0.344144
AREG	0.992286	0.61779	0.77753	0.995143	0.574195	0.719179	0.73528	0.734483	0.993056	0.393746	0.722956	0.852468	0.654636	0.718047	0.513115	0.697328	0.958254	0.472421	0.25725	0.673244
AREL1	0.957201	0.669347	0.808811	0.835138	0.450655	0.681033	0.708767	0.760695	0.770771	0.72814	0.723912	0.518834	0.753264	0.607997	0.421506	0.638933	0.648416	0.789782	0.60437	0.627424
ARF1	0.966392	0.909085	0.912854	0.852504	0.531281	0.324611	0.79885	0.902274	0.95031	0.636111	0.695736	0.636509	0.698868	0.822426	0.735271	0.903105	0.670462	0.383678	0.800708	0.46304
ARF3	0.708024	0.503857	0.597337	0.37009	0.513447	0.475168	0.62316	0.410474	0.508378	0.520904	0.553999	0.61549	0.567728	0.503468	0.519082	0.536748	0.638862	0.425805	0.581714	0.466224
ARF4	0.748815	0.599487	0.496001	0.75322	0.711845	0.383236	0.554706	0.40199	0.654264	0.508811	0.489517	0.460421	0.670294	0.438818	0.67945	0.48681	0.624567	0.246054	0.465216	0.661067
ARF5	0.654388	0.614137	0.95161	0.636792	0.325566	0.796046	0.793224	0.842976	0.748912	0.622081	0.641375	0.703238	0.65207	0.51005	0.627008	0.722116	0.298823	0.434218	0.598496	0.417366
ARF6	0.88382	0.911244	0.739172	0.551787	0.714482	0.65813	0.597302	0.851964	0.550522	0.596178	0.441499	0.677725	0.887252	0.809651	0.428158	0.514119	0.397337	0.505166	0.349602	0.564632
ARFGAP1	0.897691	0.841923	0.5115	0.658369	0.618516	0.621975	0.475911	0.557183	0.549071	0.670161	0.531838	0.392923	0.632723	0.506467	0.71396	0.441499	0.407006	0.769444	0.478326	0.666446
ARFGAP2	0.824841	0.790685	0.507325	0.709634	0.693542	0.577601	0.590287	0.295895	0.628671	0.744002	0.511536	0.490985	0.244161	0.30023	0.664482	0.541401	0.509713	0.476805	0.633749	0.461916
ARFGAP3	0.945833	0.934802	0.615039	0.805945	0.478583	0.878901	0.801858	0.462208	0.599867	0.817516	0.706891	0.480166	0.572399	0.377769	0.631254	0.646691	0.510536	0.7398	0.693356	0.543861
ARFGEF1	0.99985	0.943339	0.985625	0.991702	0.892481	0.445294	0.887429	0.835863	0.910828	0.971789	0.799266	0.861288	0.876318	0.643356	0.720329	0.55253	0.891331	0.850239	0.964234	0.513765
ARFGEF2	0.97454	0.973275	0.944719	0.98942	0.876911	0.884068	0.726345	0.895152	0.841224	0.976973	0.729105	0.572266	0.572213	0.933369	0.71503	0.811067	0.646382	0.83528	0.772558	0.779874
ARFGEF3	0.974814	0.987703	0.935341	0.853707	0.957864	0.868692	0.921833	0.970683	0.788951	0.939331	0.604512	0.742445	0.898443	0.906891	0.633669	0.78988	0.7161	0.883457	0.747205	0.659015
ARFIP1	0.9773	0.919834	0.838323	0.860536	0.469489	0.699513	0.57385	0.499814	0.45629	0.944312	0.538535	0.530954	0.68305	0.498089	0.78804	0.271444	0.737128	0.859881	0.477787	0.775557
ARFIP2	0.930768	0.56258	0.654927	0.750203	0.70069	0.363562	0.604476	0.611253	0.648762	0.728804	0.610536	0.448585	0.520709	0.63566	0.6171	0.592764	0.713349	0.58796	0.715154	0.585855
ARFRP1	0.977512	0.817861	0.749965	0.825708	0.691313	0.677557	0.714844	0.737093	0.833218	0.700106	0.705511	0.633148	0.726592	0.785545	0.530087	0.792905	0.675168	0.45606	0.676433	0.665632
ARG1	0.848018	0.859315	0.749593	0.893056	0.781564	NA	0.626999	0.651752	0.819294	0.726831	0.517472	0.764535	0.607926	0.677397	0.48815	0.811133	0.518241	0.401411	0.602247	0.493294
ARG2	0.998169	0.803822	0.909775	0.957192	0.859227	0.444232	0.876707	0.78267	0.948947	0.859227	0.463703	0.843772	0.688447	0.604547	0.850805	0.796435	0.611739	0.782113	0.797496	0.47362
ARGFX	0.739588	0.611739	0.539667	0.70943	0.806883	0.476368	0.404627	0.679326	0.701495	0.53313	0.442892	0.280971	0.711323	0.5842	0.461138	0.59686	0.478866	0.57285	0.652734	0.413155
ARGLU1	0.99509	0.685421	0.959793	0.981113	0.787367	0.768639	0.816676	0.780104	0.852238	0.947249	0.606723	0.830246	0.68512	0.688597	0.443286	0.778875	0.884209	0.88819	0.820497	0.675425
ARHGAP1	0.982502	0.954264	0.628326	0.947302	0.853238	0.91288	0.508307	0.77155	0.934076	0.864092	0.509766	0.757272	0.81005	0.344869	0.818294	0.7112	0.869772	0.722718	0.453724	0.553406
ARHGAP10	0.996904	0.995011	0.999372	0.992304	0.964092	0.943701	0.957581	0.9954	0.965897	0.967994	0.93911	0.891021	0.93834	0.663641	0.431927	0.791561	0.903468	0.411483	0.87768	0.912279
ARHGAP11A	0.920665	0.790561	0.890455	0.790517	0.66595	0.674115	0.724938	0.870656	0.714278	0.506449	0.73121	0.551265	0.850221	0.607316	0.631591	0.715817	0.541401	0.521506	0.427238	0.335527
ARHGAP12	0.997523	0.937341	0.985713	0.992021	0.858033	0.723284	0.950053	0.971789	0.960978	0.993489	0.913694	0.875743	0.9431	0.888199	0.8737	0.950062	0.665649	0.862217	0.938013	0.704503
ARHGAP15	0.99287	0.985899	0.986483	0.640596	0.625115	0.868144	0.940057	0.953105	0.755096	0.751292	0.939889	0.876354	0.992321	0.748841	0.499814	0.702512	0.845807	0.463031	0.586801	0.582121
ARHGAP18	0.999973	0.884908	0.862659	0.998788	0.874283	0.64793	0.777689	0.763845	0.996276	0.882404	0.862677	0.468728	0.500009	0.720692	0.938597	0.970081	0.923815	0.84417	0.663756	0.891587
ARHGAP19	0.455591	0.668613	0.442542	0.337208	0.814809	0.504339	0.326796	0.669683	0.348284	0.625964	0.407847	0.310023	0.41733	0.715437	0.457643	0.366428	0.399434	0.461076	0.565897	0.499814
ARHGAP20	0.999894	0.878185	0.999708	0.997673	0.940225	0.53152	0.988597	0.996753	0.963048	0.975575	0.922921	0.940552	0.90291	0.966295	0.828202	0.814437	0.895621	0.888438	0.856741	0.552813
ARHGAP21	0.999947	0.959342	0.964605	0.998868	0.966118	0.84916	0.604989	0.91311	0.995648	0.991808	0.499885	0.500239	0.479848	0.934333	0.906502	0.901256	0.967852	0.769029	0.942153	0.619816
ARHGAP22	0.864774	0.949797	0.958705	0.921461	0.78528	0.907537	0.788358	0.863252	0.836792	0.868887	0.580175	0.795745	0.822505	0.76005	0.589924	0.586288	0.758669	0.804246	0.372647	0.871108
ARHGAP23	0.997399	0.9852	0.982723	0.894347	0.937765	0.757679	0.957466	0.772673	0.845073	0.734669	0.872558	0.945011	0.843923	0.582546	0.731812	0.809501	0.722196	0.37285	0.733696	0.572903
ARHGAP24	0.945594	0.826884	0.585032	0.859996	0.628866	0.906343	0.87485	0.533811	0.98313	0.703654	0.605635	0.808979	0.547134	0.666897	0.428238	0.375195	0.914057	0.625557	0.523585	0.782334
ARHGAP25	0.989597	0.99164	0.792834	0.635908	0.474045	0.920338	0.90399	0.162022	0.640322	0.649186	0.614128	0.885678	0.44939	0.157918	0.528928	0.656157	0.601247	0.539402	0.333997	0.646426
ARHGAP26	0.979697	0.945594	0.997196	0.76181	0.97791	0.488765	0.961191	0.994568	0.825681	0.705494	0.612845	0.920081	0.928255	0.96879	0.598116	0.592109	0.905175	0.687951	0.557042	0.786076
ARHGAP27	0.993684	0.980352	0.703379	0.796125	0.742268	0.836527	0.793586	0.282829	0.564703	0.856555	0.654291	0.549337	0.790685	0.372709	0.758608	0.466684	0.884926	0.16664	0.85253	0.66181
ARHGAP28	1	0.426814	0.994374	0.998744	0.639446	0.639429	0.681883	0.992994	0.988969	0.990729	0.560421	0.59985	0.940198	0.970692	0.750858	0.775752	0.865959	0.918648	0.939959	0.894958
ARHGAP29	0.979414	0.930157	0.85905	0.867136	0.776	0.798107	0.536987	0.823071	0.68627	0.942366	0.44026	0.816357	0.759554	0.784156	0.745736	0.839853	0.611695	0.961677	0.73558	0.681874
ARHGAP30	0.992162	0.979388	0.822788	0.504689	0.725823	0.907944	0.702282	0.82439	0.521638	0.508873	0.682873	0.401035	0.763845	0.77991	0.518524	0.332298	0.574761	0.562889	0.566808	0.529927
ARHGAP31	0.992162	0.916003	0.974319	0.983997	0.842587	0.794657	0.918976	0.754158	0.978928	0.76089	0.790092	0.487686	0.664163	0.718056	0.663562	0.845886	0.568666	0.845311	0.543657	0.375619
ARHGAP32	0.999912	0.919453	0.907617	0.998054	0.901495	0.460731	0.737535	0.865897	0.953424	0.987712	0.532484	0.71986	0.630679	0.559678	0.892693	0.510713	0.787013	0.325531	0.895692	0.929591
ARHGAP33	0.998248	0.982369	0.941587	0.847364	0.896169	0.410403	0.84517	0.952486	0.625646	0.929512	0.505175	0.864084	0.769038	0.922939	0.513349	0.633793	0.679131	0.313429	0.627592	0.758254
ARHGAP35	0.982095	0.870612	0.833917	0.967923	0.814597	0.795303	0.875849	0.717286	0.89463	0.845108	0.607511	0.755768	0.768551	0.718436	0.535934	0.589393	0.73305	0.496992	0.48443	0.637155
ARHGAP36	0.852114	0.71699	0.913508	0.767286	0.500787	NA	0.451274	0.906405	0.718215	0.526283	0.42165	0.539378	0.232785	0.899903	0.68819	0.679276	0.482732	0.364707	0.797629	0.691883
ARHGAP39	0.981157	0.663323	0.994913	0.98681	0.779149	0.435784	0.913535	0.92232	0.886155	0.969241	0.386766	0.959899	0.480945	0.929379	0.955476	0.541233	0.742887	0.483484	0.767082	0.853468
ARHGAP4	0.929459	0.912332	0.62807	0.740543	0.781484	0.861191	0.497948	0.712606	0.721594	0.426115	0.529211	0.474407	0.781546	0.293763	0.62454	0.577052	0.768197	0.531714	0.424991	0.469321
ARHGAP40	0.689809	0.437447	0.397045	0.593516	0.46618	0.572023	0.396108	0.500743	0.556033	0.424089	0.387925	0.573894	0.534988	0.488217	0.848965	0.618303	0.404237	0.239446	0.800133	0.467613
ARHGAP42	0.9987	0.970878	0.735731	0.989375	0.938774	0.935014	0.659793	0.721851	0.89563	0.990225	0.63152	0.702433	0.707573	0.773416	0.958625	0.621762	0.916251	0.952822	0.830856	0.752035
ARHGAP44	0.999929	0.954273	0.989561	0.9661	0.743657	0.82761	0.898762	0.988924	0.943126	0.906051	0.87485	0.649222	0.526955	0.973461	0.713093	0.728194	0.949107	0.737739	0.861978	0.720435
ARHGAP5	0.996833	0.943374	0.954344	0.869621	0.886023	0.736545	0.916702	0.909917	0.895948	0.943383	0.859669	0.706246	0.731414	0.697868	0.681201	0.858563	0.740623	0.79732	0.799823	0.662465
ARHGAP6	0.939747	0.980989	0.862243	0.781661	0.79701	0.848806	0.742613	0.794356	0.686571	0.887288	0.667489	0.58827	0.824124	0.890136	0.909006	0.676778	0.509713	0.842463	0.782157	0.682909
ARHGAP8	0.516906	0.61784	0.351778	0.557343	0.542905	NA	0.360787	0.303255	0.616631	0.63052	NA	0.526982	0.33443	0.348195	0.228769	NA	0.684289	0.936169	0.877683	NA
ARHGAP9	0.999204	0.987916	0.924222	0.983448	0.538765	0.899425	0.70222	0.70744	0.884395	0.929229	0.638402	0.60061	0.793684	0.600088	0.809015	0.589889	0.516817	0.869816	0.906449	0.602459
ARHGDIA	0.962739	0.906591	0.748178	0.955794	0.610748	0.833802	0.734183	0.637243	0.853662	0.935333	0.556573	0.669542	0.740932	0.67454	0.727619	0.726867	0.707537	0.860952	0.658643	0.862571
ARHGDIB	0.993188	0.9579	0.670223	0.438907	0.483661	0.722284	0.346851	0.706714	0.421461	0.321063	0.330945	0.703928	0.881759	0.49586	0.11066	0.453715	0.696806	0.597629	0.203008	0.400469
ARHGEF1	0.963323	0.723355	0.799973	0.963393	0.297868	0.658501	0.793268	0.746736	0.973815	0.887783	0.470701	0.790136	0.592507	0.693923	0.593967	0.88459	0.933307	0.711518	0.805228	0.769099
ARHGEF10	0.984873	0.927415	0.769922	0.762243	0.639473	0.879401	0.722178	0.826699	0.437695	0.786518	0.819515	0.624319	0.633227	0.770232	0.199584	0.232192	0.609837	0.442038	0.670683	0.747222
ARHGEF10L	0.998956	0.98949	0.946506	0.998682	0.954158	0.906591	0.901469	0.885996	0.991198	0.960978	0.716419	0.632343	0.781104	0.838579	0.788172	0.863535	0.965269	0.609121	0.806626	0.717454
ARHGEF11	0.998859	0.814473	0.840906	0.986651	0.841799	0.733475	0.61112	0.882263	0.70322	0.993073	0.53719	0.493657	0.77078	0.460005	0.532511	0.512208	0.614924	0.92822	0.774567	0.857493
ARHGEF12	0.999496	0.990862	0.990924	0.959059	0.946001	0.862748	0.885005	0.877167	0.91434	0.863774	0.760545	0.770524	0.844887	0.841799	0.532997	0.764207	0.88957	0.886863	0.735625	0.716835
ARHGEF15	0.99233	0.983218	0.340189	0.648275	0.549062	0.8944	0.335616	0.523416	0.553866	0.643056	0.289048	0.331555	0.7444	0.369153	0.437739	0.620214	0.599664	0.667091	0.539305	0.619878
ARHGEF16	0.889004	0.899797	0.769807	0.705786	0.484103	0.854994	0.749372	0.61288	0.533417	0.846308	0.624014	0.617348	0.646311	0.730609	0.496519	0.530066	0.619073	0.61012	0.66899	0.827831
ARHGEF17	0.980343	0.985129	0.968409	0.99655	0.884952	0.939437	0.926902	0.944949	0.981741	0.934421	0.737978	0.164729	0.879963	0.9237	0.781423	0.903202	0.858917	0.86764	0.72331	0.600637
ARHGEF18	0.766322	0.672355	0.494268	0.707172	0.807971	0.326716	0.478014	0.548478	0.689266	0.632048	0.428598	0.499882	0.560368	0.509687	0.62871	0.566643	0.713494	0.638594	0.47605	0.657632
ARHGEF19	0.806228	0.667657	0.539057	0.598602	0.54816	0.628521	0.389933	0.528839	0.654494	0.564995	0.4939	0.359076	0.558086	0.601398	0.624858	0.482873	0.491322	0.781829	0.358802	0.35291
ARHGEF2	1	0.993383	0.973478	0.996559	0.957192	0.916552	0.959076	0.581803	0.989252	0.987969	0.858227	0.864181	0.549204	0.385235	0.516622	0.876955	0.807431	0.931246	0.688889	0.949027
ARHGEF25	0.999398	0.76641	0.994949	0.918409	0.428636	0.694701	0.898894	0.937403	0.818887	0.889216	0.617029	0.847824	0.278671	0.969276	0.848762	0.782723	0.703848	0.886775	0.498523	0.826221
ARHGEF26	0.996683	0.988075	0.734103	0.68735	0.951371	0.834289	0.705352	0.652557	0.629777	0.763508	0.53083	0.888871	0.522054	0.702955	0.739384	0.403468	0.838455	0.639145	0.757891	0.651911
ARHGEF28	0.901893	0.745577	0.933501	0.887535	0.597001	0.770453	0.589889	0.933935	0.946072	0.696674	0.562447	0.592941	0.757705	0.883776	0.546258	0.863632	0.886854	0.782015	0.672886	0.803556
ARHGEF3	0.972956	0.758386	0.882024	0.927928	0.676805	0.758024	0.709536	0.986138	0.797824	0.977176	0.826159	0.867454	0.745028	0.967047	0.684236	0.707183	0.581944	0.67853	0.587995	0.953946
ARHGEF33	0.714915	0.61971	0.689959	0.870824	0.446603	0.631484	0.649319	0.784306	0.6589	0.677389	0.676	0.752159	0.773523	0.730193	0.766286	0.458165	0.674009	0.552335	0.612013	0.56204
ARHGEF37	0.985748	0.979804	0.784245	0.669418	0.989305	0.823602	0.703999	0.858351	0.718073	0.764075	0.673992	0.429087	0.797611	0.729291	0.770515	0.385421	0.617233	0.660837	0.822983	0.711191
ARHGEF38	0.732219	0.806759	0.59064	0.51917	0.696214	0.734143	0.403043	0.864685	0.482847	0.613659	0.537544	0.475265	0.679644	0.837712	0.367295	0.491826	0.521691	0.598885	0.384528	0.756874
ARHGEF39	0.844559	0.528866	0.826415	0.915269	0.430821	0.725907	0.694153	0.710987	0.903255	0.814597	0.534696	0.765048	0.690605	0.643595	0.271364	0.496249	0.871833	0.785076	0.616994	0.589216
ARHGEF40	0.999991	0.994586	0.887633	0.993604	0.930786	0.906538	0.821373	0.780449	0.951937	0.905166	0.797213	0.492887	0.457077	0.867772	0.864199	0.838818	0.887491	0.836589	0.514685	0.906891
ARHGEF6	0.997682	0.963323	0.999107	0.977362	0.814322	0.867189	0.765074	0.997956	0.9839	0.951053	0.544896	0.755821	0.82891	0.982139	0.799602	0.782449	0.729671	0.741906	0.785412	0.513084
ARHGEF7	0.998098	0.950292	0.823116	0.994453	0.902504	0.648894	0.793728	0.559475	0.883785	0.949186	0.877875	0.543639	0.578892	0.708705	0.633776	0.809094	0.716959	0.960536	0.325893	0.723027
ARHGEF9	0.950743	0.743002	0.969099	0.688579	0.700628	0.701292	0.76028	0.854972	0.77991	0.593931	0.507688	0.537084	0.969993	0.780564	0.770373	0.562447	0.501902	0.639163	0.494851	0.531564
ARID1A	0.999965	0.974867	0.938031	0.994657	0.854193	0.853715	0.765065	0.955007	0.991313	0.834483	0.515375	0.870471	0.846081	0.943215	0.955564	0.707201	0.907466	0.602521	0.617144	0.787022
ARID1B	1	0.875124	0.999611	0.998744	0.765632	0.256599	0.967481	0.984138	0.993294	0.995471	0.843064	0.91235	0.951115	0.923938	0.84287	0.903379	0.975796	0.977265	0.81457	0.93589
ARID2	0.999328	0.756502	0.9885	0.957272	0.396426	0.535828	0.751407	0.992091	0.877557	0.855892	0.588889	0.661607	0.965021	0.952778	0.337412	0.889579	0.732033	0.644595	0.624743	0.838703
ARID3A	0.988871	0.975062	0.74141	0.896913	0.897965	0.840862	0.602893	0.623682	0.841454	0.830423	0.659218	0.363694	0.685536	0.538623	0.658271	0.672797	0.802548	0.74969	0.680971	0.660633
ARID3B	0.999858	0.960757	0.980441	0.993639	0.831308	0.918631	0.968436	0.915587	0.995789	0.971488	0.854078	0.928087	0.947656	0.302167	0.766162	0.926814	0.98627	0.676955	0.959377	0.536244
ARID3C	0.819117	0.834492	0.703556	0.532573	0.550416	NA	0.668763	0.536403	0.572585	0.457913	0.194909	0.94801	0.286262	0.488792	0.543053	0.642192	0.39091	0.369365	0.438423	0.789998
ARID4A	0.971488	0.893639	0.96641	0.898992	0.675602	0.792277	0.81334	0.790437	0.881697	0.860563	0.724089	0.595435	0.930945	0.609466	0.567498	0.859094	0.525699	0.954414	0.686996	0.676283
ARID4B	0.999805	0.981511	0.883006	0.993418	0.943241	0.656874	0.541437	0.893542	0.961146	0.918356	0.601566	0.521559	0.750973	0.744922	0.437748	0.955104	0.813217	0.823576	0.760032	0.687394
ARID5A	0.901398	0.787022	0.853742	0.890614	0.863234	0.382891	0.808316	0.972346	0.901354	0.786633	0.836881	0.737535	0.779954	0.934041	0.826707	0.245771	0.551645	0.564137	0.523823	0.821196
ARID5B	1	0.910545	0.995329	0.998877	0.874098	0.626256	0.930467	0.984705	0.996656	0.997143	0.899292	0.800646	0.892534	0.889623	0.848629	0.963738	0.970727	0.916596	0.963137	0.97032
ARIH1	0.910005	0.940057	0.829777	0.85851	0.787491	0.551681	0.809183	0.802052	0.848204	0.931555	0.805954	0.76779	0.740163	0.819099	0.349071	0.691499	0.790968	0.960748	0.651787	0.794011
ARIH2	0.965897	0.868701	0.880405	0.882245	0.7727	0.49103	0.765428	0.940738	0.730909	0.757139	0.193524	0.570214	0.974655	0.851893	0.604423	0.765508	0.518507	0.559076	0.781246	0.670586
ARIH2OS	0.734191	0.52561	0.86066	0.63528	0.602389	0.38689	0.765649	0.919851	0.761925	0.46319	0.574381	0.788615	0.723505	0.930264	0.58267	0.672912	0.761155	0.47193	0.566897	0.488579
ARL1	0.939464	0.572187	0.769772	0.699009	0.235094	0.616755	0.673098	0.76403	0.715694	0.619701	0.551203	0.682316	0.757971	0.667082	0.17837	0.693356	0.636208	0.572868	0.658625	0.490287
ARL10	0.914429	0.58282	0.851929	0.724558	0.514393	0.871346	0.807387	0.84011	0.683289	0.623593	0.616932	0.56219	0.774982	0.827176	0.76219	0.558988	0.275257	0.719223	0.65882	0.502689
ARL11	0.992224	0.989588	0.565428	0.717622	0.379264	0.921656	0.462827	0.81618	0.653831	0.60943	0.467087	0.442489	0.606591	0.814889	0.643993	0.513116	0.653043	0.290083	0.355423	0.76277
ARL13A	0.477778	0.193286	0.648894	0.657953	0.309625	0.293569	0.60399	0.63535	0.55322	0.675212	0.516198	0.733413	0.661704	0.5839	0.237297	0.576336	0.49816	0.677919	0.58489	0.774429
ARL13B	0.9477	0.865782	0.96434	0.875885	0.794613	0.682334	0.972576	0.834678	0.706812	0.934306	0.919179	0.477176	0.821046	0.545126	0.659625	0.590269	0.527645	0.869321	0.460465	0.809846
ARL14EP	0.955653	0.585262	0.978503	0.448116	0.602592	0.415817	0.804441	0.882095	0.821196	0.164889	0.811102	0.516348	0.812969	0.260483	0.712677	0.746355	0.675044	0.331334	0.218286	0.428485
ARL15	0.989818	0.969383	0.963641	0.939588	0.930626	0.82991	0.851451	0.824248	0.974363	0.812456	0.652008	0.809174	0.765322	0.754397	0.616976	0.875548	0.913084	0.667224	0.694002	0.838402
ARL16	0.876123	0.396921	0.608793	0.814455	0.350097	0.533103	0.575947	0.662049	0.457157	0.724	0.599222	0.662199	0.746594	0.627769	0.727884	0.435846	0.631661	0.776663	0.525893	0.712845
ARL2	0.215738	0.152052	0.585395	0.332334	0.1671	0.26534	0.591808	0.52224	0.462164	0.141667	0.737217	0.535067	0.655909	0.403264	0.390331	0.579459	0.396833	0.362137	0.340764	0.647196
ARL3	0.97891	0.927415	0.429857	0.99532	0.866516	0.721992	0.399664	0.747045	0.986553	0.96649	0.830184	0.488668	0.47768	0.758227	0.57017	0.873001	0.772258	0.9737	0.732652	0.70345
ARL4A	0.998585	0.96986	0.990304	0.803017	0.83052	0.903751	0.892808	0.936138	0.818277	0.85583	0.640322	0.734988	0.848222	0.815994	0.807979	0.495878	0.850203	0.621178	0.630573	0.710138
ARL4C	0.998744	0.606697	0.977857	0.93106	0.616357	0.663429	0.807705	0.995276	0.95054	0.977849	0.424965	0.875982	0.960704	0.881944	0.79969	0.890464	0.754149	0.70345	0.71948	0.914835
ARL4D	0.996762	0.589455	0.961155	0.974071	0.271116	0.574912	0.855644	0.799301	0.991348	0.814446	0.786545	0.754512	0.452857	0.737606	0.776743	0.935315	0.706139	0.725274	0.718799	0.738429
ARL5A	0.986447	0.945364	0.989375	0.926398	0.861668	0.749637	0.729034	0.975522	0.955272	0.596382	0.852725	0.633608	0.909873	0.714004	0.407652	0.924912	0.91572	0.762535	0.638783	0.437429
ARL5B	0.854335	0.879255	0.676796	0.721886	0.724407	0.892357	0.612615	0.738137	0.650964	0.701584	0.440888	0.765083	0.599177	0.729786	0.840747	0.607201	0.654255	0.430556	0.57446	0.593454
ARL5C	0.952627	0.970081	0.845356	0.406051	0.181148	0.842675	0.860359	0.779954	0.435191	0.307944	0.807201	0.942029	0.73405	0.797284	0.695134	0.476017	0.366198	0.330715	0.458103	0.31035
ARL6	0.997381	0.730007	0.994436	0.959943	0.599628	0.768993	0.963765	0.990517	0.987588	0.798408	0.904467	0.71472	0.962774	0.775124	0.816861	0.882864	0.55445	0.66357	0.627265	0.676026
ARL6IP4	0.784678	0.778043	0.9385	0.721285	0.370727	0.663924	0.733669	0.902442	0.642012	0.675433	0.667056	0.691472	0.686527	0.861633	0.599239	0.568639	0.662544	0.520426	0.501946	0.311483
ARL6IP5	0.979211	0.7273	0.980786	0.880918	0.659333	0.768153	0.950035	0.544073	0.746771	0.96204	0.903309	0.829777	0.777486	0.200893	0.0995577	0.741233	0.783121	0.561279	0.936341	0.871833
ARL6IP6	0.990269	0.695957	0.813261	0.969108	0.646753	0.590711	0.738057	0.940048	0.755414	0.785315	0.702008	0.709828	0.859616	0.560165	0.558572	0.743365	0.651097	0.508289	0.508041	0.632873
ARL8A	0.828972	0.763393	0.917711	0.814358	0.754361	0.262978	0.88443	0.822036	0.714358	0.640349	0.666481	0.888128	0.836713	0.796391	0.683333	0.787376	0.47738	0.60046	0.565163	0.738358
ARL8B	0.963358	0.671311	0.9806	0.918887	0.721497	0.227769	0.560669	0.967401	0.766906	0.795303	0.792144	0.487509	0.868445	0.93106	0.705255	0.705671	0.68382	0.535695	0.485439	0.863924
ARL9	0.681414	0.91963	0.717109	0.225805	0.815216	0.827229	0.447514	0.772258	0.175832	0.606175	0.379432	0.502893	0.751495	0.705732	0.329892	0.281909	0.59049	0.646152	0.392613	0.447488
ARMC1	0.952327	0.688606	0.839234	0.702185	0.697691	0.307059	0.8158	0.720639	0.821789	0.763022	0.697806	0.821709	0.434147	0.739207	0.750062	0.645533	0.645709	0.36204	0.44241	0.757298
ARMC10	0.914676	0.664314	0.81227	0.698735	0.754706	0.607289	0.466976	0.860386	0.589358	0.717887	0.516879	0.55008	0.712013	0.863792	0.507864	0.516817	0.501584	0.775318	0.718604	0.53712
ARMC12	0.72308	0.78512	0.630732	0.736792	0.720656	0.619564	0.383298	0.880122	0.526884	0.754114	0.35897	0.456069	0.832811	0.841525	0.359766	0.614703	0.569329	0.423664	0.290101	0.632758
ARMC2	0.997373	0.907971	0.995188	0.963482	0.89977	0.575248	0.857573	0.991056	0.937801	0.890525	0.431007	0.787261	0.857396	0.984386	0.637173	0.679945	0.862305	0.887925	0.645081	0.646479
ARMC3	0.899717	0.847558	0.898514	0.64586	0.606768	0.594865	0.901442	0.803981	0.715092	0.700637	0.784554	0.907298	0.838641	0.767905	0.786783	0.554636	0.749053	0.55744	0.624062	0.494064
ARMC4	0.949522	0.633661	0.989942	0.792127	0.621638	0.759298	0.904485	0.993719	0.473204	0.749045	0.464641	0.870984	0.820816	0.969966	0.780635	0.3217	0.608793	0.349071	0.796267	0.61948
ARMC6	0.798576	0.721444	0.646161	0.747266	0.78144	0.683864	0.543542	0.682033	0.653707	0.718843	0.4533	0.565959	0.682042	0.729529	0.786085	0.592843	0.709306	0.616941	0.690083	0.616649
ARMC7	0.913986	0.940021	0.614915	0.738668	0.507944	0.892941	0.631458	0.520285	0.547311	0.59624	0.577495	0.629494	0.49532	0.500398	0.492507	0.521621	0.581936	0.572408	0.652256	0.530626
ARMC8	0.988641	0.751734	0.918091	0.928132	0.876088	0.685448	0.712615	0.876522	0.878875	0.808643	0.748558	0.691392	0.927636	0.878194	0.597841	0.469798	0.840251	0.697266	0.630237	0.750336
ARMC9	0.968551	0.541534	0.773638	0.882564	0.399858	0.510554	0.531759	0.489314	0.770338	0.885775	0.501389	0.663358	0.609669	0.533829	0.566331	0.423001	0.886465	0.940048	0.885324	0.500947
ARMCX1	0.90437	0.820966	0.775867	0.857599	0.663588	0.712243	0.768401	0.781918	0.960041	0.725646	0.692799	0.853662	0.831423	0.52147	0.579291	0.861279	0.883678	0.546983	0.46304	0.774991
ARMCX2	0.932546	0.847886	0.90199	0.824107	0.798726	0.677504	0.921187	0.703671	0.798434	0.874832	0.732351	0.79072	0.536518	0.640304	0.405573	0.787447	0.650584	0.431962	0.817029	0.786633
ARMCX3	0.956343	0.651946	0.970541	0.883864	0.686093	0.337297	0.882537	0.940968	0.78819	0.817392	0.729441	0.73466	0.861527	0.865782	0.216676	0.568869	0.886545	0.561881	0.687633	0.52017
ARMCX4	0.615083	0.503565	0.664897	0.785908	0.379176	0.788526	0.68627	0.808652	0.495099	0.711898	0.489473	0.446161	0.788013	0.784598	0.61925	0.542038	0.513013	0.748992	0.514889	0.57431
ARMCX5	0.592206	0.462323	0.60092	0.576849	0.417082	0.402324	0.464473	0.760465	0.499593	0.465287	0.594338	0.409536	0.521276	0.78796	0.580909	0.346391	0.660607	0.608678	0.50199	0.38374
ARMT1	0.78359	0.554078	0.732422	0.663845	0.761182	0.561023	0.657918	0.645126	0.654706	0.570435	0.469701	0.705874	0.633546	0.482351	0.598664	0.693914	0.550372	0.738137	0.551132	0.230847
ARNT	0.97439	0.867764	0.755131	0.97262	0.704981	0.548832	0.612005	0.761987	0.73014	0.929936	0.694498	0.735235	0.627212	0.497249	0.600106	0.926654	0.56833	0.706714	0.732953	0.769135
ARNT2	0.999947	0.942613	0.996886	0.990419	0.91051	0.807555	0.962624	0.954574	0.731175	0.996709	0.57362	0.965136	0.553963	0.83727	0.515667	0.75782	0.701212	0.988385	0.957732	0.914119
ARNTL	1	0.926354	0.99939	0.998045	0.897479	0.503954	0.992401	0.847222	0.986819	0.97347	0.929839	0.970922	0.958378	0.769285	0.898593	0.212491	0.852212	0.974788	0.885766	0.657413
ARPC1A	0.919498	0.960837	0.623717	0.755741	0.591729	0.857183	0.581927	0.666941	0.794312	0.492233	0.58543	0.409846	0.421417	0.762535	0.596373	0.295126	0.799743	0.301345	0.472443	0.539057
ARPC2	0.986907	0.94862	0.76097	0.649381	0.339048	0.624053	0.599593	0.928928	0.674222	0.66572	0.352079	0.583024	0.788376	0.889544	0.887527	0.391322	0.599814	0.635518	0.549107	0.522479
ARPC3	0.920621	0.939959	0.506334	0.558696	0.682794	0.770037	0.526194	0.486244	0.619798	0.722381	0.481697	0.538907	0.665738	0.718905	0.520223	0.421992	0.683307	0.722638	0.458006	0.525186
ARPC4	0.57078	0.647258	0.727229	0.395267	0.456891	0.614924	0.780149	0.488606	0.565959	0.378822	0.590959	0.551937	0.71304	0.537102	0.479848	0.580918	0.620391	0.491047	0.434492	0.268754
ARPC5	0.979423	0.813393	0.944789	0.76779	0.896842	0.372364	0.94985	0.693277	0.498478	0.793462	0.714358	0.729352	0.67653	0.780697	0.672532	0.482245	0.393976	0.437261	0.464048	0.647337
ARPC5L	0.960271	0.329237	0.939738	0.585987	0.18589	0.354291	0.720895	0.526875	0.477088	0.628149	0.671532	0.60736	0.654423	0.500531	0.44824	0.430458	0.28589	0.607909	0.434722	0.394029
ARPIN	0.600478	0.413305	0.557068	0.478804	0.524788	0.5944	0.615632	0.497665	0.530644	0.315207	0.332139	0.651893	0.640853	0.604874	0.634103	0.511244	0.563208	0.419117	0.428937	0.383174
ARPP19	0.979229	0.948186	0.980272	0.866136	0.714782	0.409873	0.879406	0.761898	0.828494	0.756024	0.499567	0.838553	0.777813	0.74141	0.540702	0.76319	0.564835	0.715623	0.698992	0.421408
ARPP21	1	0.938977	0.995639	0.998859	0.88014	0.595763	0.965959	0.972647	0.996346	0.65023	0.415596	0.960748	0.904397	0.924549	0.662367	0.972417	0.982634	0.684634	0.948974	0.320807
ARRB1	0.991357	0.940994	0.997364	0.973399	0.868569	0.850761	0.953424	0.997302	0.795931	0.993356	0.92715	0.836191	0.985147	0.944223	0.602619	0.697107	0.613305	0.80422	0.780538	0.963482
ARRB2	0.995267	0.984811	0.702459	0.880927	0.686031	0.910209	0.711155	0.655485	0.820648	0.820223	0.655564	0.596736	0.657581	0.607511	0.558493	0.716605	0.66442	0.875902	0.718347	0.177654
ARRDC1	0.94747	0.825761	0.812951	0.726274	0.638526	0.730675	0.766384	0.701787	0.717569	0.665207	0.492189	0.815074	0.672452	0.831414	0.447992	0.586722	0.661058	0.838393	0.476539	0.436474
ARRDC2	0.979494	0.902291	0.847532	0.780228	0.927212	0.767879	0.804653	0.853786	0.664906	0.681431	0.772762	0.826132	0.905308	0.828963	0.498133	0.770541	0.52301	0.415127	0.595479	0.334138
ARRDC3	0.943064	0.515517	0.776017	0.970922	0.838066	0.256192	0.85859	0.745594	0.915649	0.901274	0.683466	0.855202	0.64908	0.549912	0.683554	0.812429	0.881821	0.65084	0.852114	0.576247
ARRDC4	0.994206	0.913376	0.944312	0.990968	0.787226	0.884598	0.924522	0.642834	0.978627	0.819055	0.52255	0.927778	0.564774	0.71541	0.742949	0.81963	0.878981	0.761164	0.729981	0.579184
ARSA	0.881069	0.22347	0.92515	0.867578	0.372912	0.298673	0.678901	0.805697	0.897753	0.597992	0.656661	0.721391	0.763606	0.491366	0.796461	0.598487	0.727893	0.440455	0.778954	0.525018
ARSB	0.920196	0.699434	0.954627	0.939411	0.722098	0.561129	0.937703	0.550805	0.879432	0.751097	0.904936	0.751619	0.311146	0.321019	0.485288	0.835103	0.530741	0.67262	0.835129	0.359811
ARSD	0.843365	0.753158	0.983723	0.8839	0.850929	0.516454	0.954768	0.607298	0.678618	0.973222	0.808413	0.458528	0.550053	0.464924	0.686934	0.664402	0.705679	0.906148	0.958785	0.945435
ARSE	0.780538	0.900522	0.902318	0.535333	0.915119	0.670754	0.839712	0.811545	0.811633	0.679866	0.751929	0.686483	0.855812	0.681299	0.726	0.835934	0.74126	0.714924	0.724416	0.0551398
ARSF	0.863685	0.929945	0.669719	0.804874	0.863721	0.444117	0.581449	0.7569	0.751769	0.825212	0.585872	0.424213	0.702238	0.834979	0.73865	0.496479	0.851822	0.762358	0.619698	0.937394
ARSG	0.958466	0.648142	0.953937	0.939862	0.774487	0.498036	0.908608	0.877203	0.914163	0.879423	0.654326	0.809749	0.847028	0.814827	0.637854	0.620524	0.830732	0.665402	0.818082	0.638836
ARSH	0.760625	0.736093	0.777229	0.446161	0.663535	0.673213	0.679919	0.766286	0.473753	0.494462	0.642852	0.625212	0.641366	0.862712	0.669975	0.504061	0.435324	0.238066	0.558873	0.518418
ARSI	0.860748	0.735501	0.643878	0.624195	0.601645	NA	0.466065	0.797665	0.534421	0.703105	0.432174	0.772019	0.642136	0.611332	0.540437	0.594586	0.685284	0.601676	0.478786	0.794307
ARSJ	0.999673	0.831918	0.997895	0.732971	0.787562	0.650283	0.985288	0.99632	0.691481	0.28382	0.622107	0.920798	0.969427	0.994789	0.357519	0.602645	0.435111	0.303008	0.227265	0.331706
ARSK	0.961297	0.830051	0.964897	0.928052	0.64923	0.760173	0.823549	0.94778	0.838854	0.817118	0.725318	0.614729	0.881033	0.902822	0.77531	0.7036	0.703229	0.539446	0.586235	0.667277
ART1	0.519551	0.559006	0.794533	0.543436	0.655803	0.614906	0.732705	0.689862	0.463491	0.471479	0.58888	0.626858	0.6921	0.534528	0.645028	0.415004	0.483192	0.323735	0.476584	0.414827
ART3	0.858546	0.312137	0.901283	0.749894	0.492905	0.273646	0.73804	0.96097	0.807767	0.663827	0.768259	0.610943	0.873877	0.702574	0.761191	0.514597	0.305272	0.714287	0.537111	0.674452
ART4	0.664986	0.593577	0.738119	0.540817	0.46288	0.636438	0.667551	0.853291	0.518383	0.482272	0.453698	0.661253	0.811775	0.746099	0.579985	0.546028	0.521983	0.345537	0.663066	0.28009
ART5	0.459209	0.564532	0.418073	0.545913	0.726834	0.598098	0.396276	0.629485	0.501544	0.488685	0.403278	0.385824	0.457935	0.720002	0.268202	0.681481	0.254624	0.563358	0.616888	0.456523
ARTN	0.798531	0.456246	0.646346	0.532157	0.350159	0.421113	0.527778	0.776504	0.452663	0.605149	0.345369	0.6306	0.808316	0.668241	0.610448	0.392489	0.421276	0.456564	0.731998	0.490835
ARV1	0.933944	0.7138	0.800425	0.671435	0.704459	0.70905	0.259873	0.78581	0.610253	0.713163	0.168604	0.426964	0.88811	0.824186	0.249425	0.636881	0.42278	0.71296	0.581033	0.68428
ARVCF	0.890428	0.917215	0.788402	0.698744	0.754936	0.651584	0.932387	0.709121	0.713898	0.767613	0.791083	0.71419	0.792923	0.721621	0.821081	0.747187	0.767233	0.288845	0.608669	0.553362
ARX	1	0.973514	0.509068	0.998815	0.95253	0.318923	0.459103	0.688084	0.990419	0.991906	0.385788	0.575725	0.510908	0.563641	0.641446	0.970488	0.787827	0.955157	0.811412	0.872541
ASAH1	0.987615	0.892233	0.957281	0.906166	0.540375	0.77017	0.860483	0.805175	0.722116	0.935784	0.630538	0.72063	0.777203	0.776318	0.381714	0.744135	0.624425	0.38029	0.774177	0.885138
ASAP1	0.99992	0.977344	0.981237	0.981856	0.891967	0.840623	0.926699	0.838818	0.911589	0.931139	0.832104	0.851256	0.618816	0.721302	0.588181	0.785872	0.824266	0.981732	0.931865	0.638986
ASAP2	0.999531	0.92538	0.996373	0.974761	0.88612	0.796302	0.840587	0.971231	0.914995	0.949372	0.743586	0.831962	0.976097	0.798558	0.889676	0.938969	0.897355	0.915977	0.807688	0.849168
ASAP3	0.918073	0.845957	0.846585	0.877406	0.718064	0.738402	0.908201	0.75514	0.69034	0.830405	0.832546	0.53083	0.640349	0.596169	0.723195	0.565428	0.564933	0.789588	0.864871	0.740994
ASB1	0.928592	0.681688	0.712403	0.741012	0.76457	0.478928	0.754521	0.540685	0.533714	0.715561	0.475425	0.677212	0.541215	0.544993	0.54064	0.227415	0.86618	0.465074	0.544462	0.505918
ASB10	0.514765	0.481219	0.774045	0.584687	0.760359	0.289844	0.744666	0.512137	0.589535	0.468454	0.749182	0.625504	0.506148	0.617118	0.569484	0.502344	0.647337	0.518989	0.567799	0.497218
ASB11	0.616242	0.427813	0.428229	0.604326	0.411244	0.464039	0.397231	0.549717	0.471877	0.559262	0.307104	0.685085	0.738836	0.404423	0.210297	0.373248	0.665295	0.670577	0.545011	0.545541
ASB12	0.713553	0.56488	0.493684	0.684041	0.414884	NA	0.441437	0.815525	0.705352	0.482378	0.634567	0.263393	0.636943	0.8013	0.312615	0.719391	0.568401	0.432519	0.405591	0.412845
ASB13	0.999726	0.679432	0.850265	0.995196	0.553724	0.709899	0.621453	0.800787	0.921541	0.972912	0.492949	0.740817	0.862182	0.85713	0.673452	0.761943	0.70514	0.830494	0.723841	0.871338
ASB14	0.697788	0.707608	0.507767	0.716684	0.607679	0.857006	0.313827	0.6263	0.651177	0.6214	0.36495	0.526221	0.546205	0.767905	0.605901	0.494887	0.663305	0.589349	0.381352	0.244577
ASB15	0.764305	0.693524	0.40621	0.556962	0.468949	0.650199	0.389561	0.66641	0.463809	0.736509	0.495771	0.226495	0.607431	0.629308	0.727415	0.452477	0.57784	0.709678	0.691914	0.827265
ASB16	0.980096	0.562854	0.870205	0.983484	0.471515	0.483103	0.763402	0.689446	0.91442	0.975106	0.668029	0.707829	0.50069	0.598036	0.759864	0.827981	0.815313	0.779034	0.858519	0.474222
ASB17	0.773478	0.703946	0.536828	0.358006	0.537615	0.765525	0.604388	0.457882	0.339659	0.485987	0.722036	0.499991	0.315906	0.703831	0.549084	0.359943	0.412588	0.748691	0.63236	0.253813
ASB18	0.907918	0.897558	0.825469	0.706599	0.8171	0.340729	0.792029	0.764154	0.691277	0.581254	0.64034	0.549823	0.581069	0.855069	0.650893	0.557688	0.866967	0.678662	0.654653	0.39946
ASB2	0.808033	0.651566	0.861005	0.822965	0.592392	0.39187	0.779998	0.991198	0.687155	0.872426	0.755476	0.604848	0.973992	0.43957	0.69049	0.570382	0.226973	0.950429	0.688747	0.613199
ASB3	0.72224	0.579352	0.46449	0.865924	0.607113	0.688048	0.39517	0.276247	0.488986	0.728592	0.47186	0.501849	0.394294	0.292047	0.592321	0.316331	0.433891	0.605662	0.671426	0.425283
ASB4	0.794365	0.812633	0.588385	0.729989	0.772859	0.852583	0.557803	0.401354	0.642215	0.608572	0.581776	0.657387	0.481281	0.406157	0.475761	0.919781	0.292666	0.420758	0.621001	0.611064
ASB5	0.952167	0.907856	0.808484	0.934917	0.772328	0.582674	0.838774	0.68106	0.672974	0.798673	0.492737	0.896541	0.653777	0.770152	0.568294	0.783475	0.731484	0.7237	0.697293	0.514959
ASB6	0.956361	0.764508	0.839446	0.651557	0.685165	0.434988	0.820303	0.727627	0.714844	0.51649	0.832776	0.329945	0.740083	0.645621	0.485722	0.584395	0.304476	0.622983	0.541286	0.375522
ASB7	0.953804	0.691923	0.944904	0.67837	0.749407	0.526645	0.872408	0.884289	0.275407	0.805538	0.896019	0.853574	0.833723	0.653707	0.464835	0.30468	0.540287	0.604388	0.811076	0.688588
ASB8	0.941817	0.644533	0.585456	0.839667	0.459377	0.567286	0.420019	0.611783	0.780441	0.874584	0.436571	0.438995	0.562668	0.694993	0.605051	0.478928	0.794011	0.898965	0.749337	0.361713
ASB9	0.838907	0.721373	0.634899	0.874761	0.624248	0.715968	0.563809	0.641684	0.889588	0.517366	0.671913	0.357484	0.698726	0.577371	0.514782	0.394197	0.848443	0.232201	0.441959	0.75069
ASCC1	0.831944	0.885191	0.546523	0.808608	0.835147	0.525	0.501265	0.62561	0.685173	0.819922	0.421116	0.389747	0.610129	0.488057	0.619781	0.461651	0.573071	0.774611	0.410704	0.72201
ASCC2	0.96856	0.970444	0.775973	0.893852	0.926566	0.719232	0.445506	0.970807	0.895188	0.747523	0.442905	0.40314	0.913809	0.820223	0.516622	0.597364	0.713464	0.709315	0.764393	0.360616
ASCC3	0.999142	0.940729	0.896355	0.998408	0.788588	0.607891	0.907741	0.948178	0.937226	0.952097	0.848877	0.454671	0.872151	0.570948	0.963969	0.73597	0.743542	0.847965	0.860775	0.6
ASCL1	0.99908	0.974885	0.995028	0.993224	0.903477	0.416118	0.962845	0.994144	0.971745	0.826946	0.26733	0.919719	0.974743	0.932546	0.691746	0.945338	0.74847	0.797868	0.616569	0.565605
ASCL2	0.850513	0.872346	0.577592	0.757086	0.545095	0.923806	0.543312	0.729237	0.729759	0.506582	0.679724	0.504375	0.617056	0.739614	0.531414	0.674199	0.808426	0.663809	0.329824	NA
ASCL4	0.561916	0.790035	0.635748	0.797151	0.49599	0.845075	0.625938	0.578459	0.780591	0.699973	NA	0.604662	0.480162	0.794834	0.407108	0.702707	0.757772	0.614355	0.806754	0.181747
ASCL5	0.696948	0.623629	0.655697	0.53689	0.931263	0.907723	0.41994	0.8181	0.669365	0.265322	0.359705	0.514716	0.720789	0.799531	0.474687	0.452318	0.538792	0.368896	0.304087	0.476756
ASF1A	0.773629	0.503468	0.774434	0.762208	0.372125	0.287518	0.609979	0.822903	0.842383	0.412067	0.582829	0.483271	0.739066	0.802327	0.713137	0.745931	0.599726	0.666534	0.5161	0.48819
ASF1B	0.778379	0.771285	0.828689	0.38965	0.543551	0.81779	0.757334	0.814437	0.585518	0.32385	0.769533	0.432378	0.656768	0.862916	0.6214	0.535138	0.580945	0.478574	0.311757	0.343781
ASGR1	0.930211	0.76971	0.928211	0.819365	0.727167	0.458435	0.962412	0.793737	0.775991	0.787527	0.891154	0.558333	0.779547	0.636447	0.420763	0.516525	0.880449	0.806838	0.182873	0.738084
ASH1L	0.998726	0.912491	0.996745	0.986244	0.557891	0.744524	0.950814	0.986748	0.974487	0.910908	0.848408	0.851017	0.92301	0.85552	0.595205	0.895037	0.869091	0.949478	0.71388	0.566322
ASH2L	0.556927	0.398231	0.664084	0.776062	0.285058	0.495727	0.563924	0.813818	0.783236	0.650902	0.471948	0.687606	0.834492	0.698726	0.55008	0.633581	0.664614	0.790145	0.445019	0.552017
ASIC1	0.999965	0.96856	0.824611	0.998762	0.871718	0.528406	0.698222	0.772567	0.995241	0.922638	0.763146	0.419383	0.799292	0.447488	0.885209	0.730653	0.863924	0.910819	0.85092	0.692949
ASIC2	0.999823	0.841852	0.995011	0.985297	0.9579	0.54647	0.960651	0.981219	0.944728	0.979547	0.811545	0.909837	0.886713	0.95652	0.746736	0.694144	0.871169	0.962235	0.946461	0.754989
ASIC3	0.906175	0.742144	0.570364	0.448275	0.684696	0.281807	0.465163	0.696718	0.68842	0.339897	0.492427	0.444206	0.786783	0.581944	0.821001	0.603459	0.597647	0.657944	0.225257	0.323222
ASIC4	1	0.967719	0.997496	0.99885	0.914464	0.292622	0.716207	0.997284	0.996594	0.954759	0.493449	0.364614	0.586253	0.994692	0.957351	0.950327	0.975858	0.856821	0.67446	0.481785
ASIC5	0.791481	0.58639	0.778202	0.682307	0.507073	0.943135	0.521939	0.714765	0.512305	0.611456	0.500018	0.499354	0.640587	0.695276	0.643542	0.570777	0.610916	0.464787	0.713128	0.69647
ASIP	0.689437	0.645833	0.659147	0.489322	0.597381	0.524805	0.612836	0.647452	0.39072	0.380644	0.613579	0.441649	0.590534	0.61925	0.638836	0.606042	0.214942	0.657528	0.426937	0.553813
ASL	0.995249	0.787792	0.807254	0.986739	0.871276	0.638562	0.805361	0.687182	0.927079	0.936934	0.540163	0.676849	0.541861	0.672187	0.798682	0.863836	0.6523	0.771753	0.882696	0.597603
ASMT	0.874717	0.378848	0.725115	0.578185	0.413482	0.480812	0.551796	0.772435	0.532891	0.542118	0.695347	0.238482	0.752583	0.670904	0.429927	0.630626	0.417914	0.627875	0.400655	0.506776
ASMTL	0.905671	0.428707	0.784245	0.890251	0.44716	0.328017	0.700699	0.707926	0.801123	0.893622	0.673841	0.358793	0.73765	0.687562	0.824726	0.744949	0.710395	0.837969	0.728353	0.69732
ASNA1	0.851893	0.660722	0.546187	0.80874	0.690048	0.411589	0.513402	0.567737	0.511155	0.783501	0.475637	0.703769	0.491331	0.627601	0.550265	0.689411	0.44394	0.680892	0.601725	0.742711
ASNS	0.998054	0.573054	0.961456	0.97538	0.381821	0.680166	0.961005	0.594834	0.878963	0.948638	0.480326	0.754662	0.603008	0.528937	0.68397	0.622072	0.895205	0.656157	0.747514	0.563482
ASNSD1	0.807891	0.505255	0.64678	0.633333	0.538535	0.479556	0.611085	0.534306	0.63865	0.78405	0.587518	0.598381	0.692967	0.384917	0.622213	0.680936	0.294161	0.574584	0.619745	0.471771
ASPA	0.975752	0.994427	0.701946	0.539278	0.984262	0.828132	0.497019	0.620745	0.653185	0.524452	0.364862	0.714101	0.674478	0.363588	0.729441	0.618109	0.337093	0.543197	0.302353	0.515782
ASPDH	0.691976	0.766189	0.741844	0.700071	0.446789	0.601628	0.511049	0.867118	0.617021	0.531086	0.50023	0.430525	0.708714	0.826858	0.669051	0.606428	0.825801	0.537097	0.552605	0.691932
ASPG	0.583961	0.81587	0.39011	0.599956	0.496833	NA	0.420656	0.769568	0.41984	0.725602	0.250027	0.607634	0.756069	0.701159	0.902005	0.224039	0.534253	0.653043	0.743088	0.417463
ASPH	0.997718	0.975292	0.999213	0.996868	0.9237	0.444506	0.458696	0.999062	0.886288	0.844223	0.469524	0.638562	0.991826	0.985501	0.764579	0.784705	0.640924	0.860226	0.947903	0.184696
ASPHD2	0.99992	0.691596	0.999805	0.780998	0.741162	0.377362	0.994701	0.995338	0.667666	0.905078	0.716003	0.950911	0.883997	0.984828	0.399124	0.683006	0.485899	0.820683	0.787987	0.605299
ASPM	0.942596	0.388809	0.828087	0.699372	0.434846	0.458046	0.683776	0.773646	0.955069	0.70882	0.462854	0.660271	0.732776	0.824673	0.906803	0.852672	0.812571	0.716277	0.41012	0.706086
ASPN	0.900876	0.706184	0.783112	0.885801	0.471638	0.596842	0.642251	0.749814	0.77347	0.688367	0.809253	0.561421	0.575354	0.715101	0.854644	0.460253	0.774735	0.655051	0.43098	0.583316
ASPRV1	0.432192	0.614145	0.350717	0.205387	0.677928	0.178654	0.34394	0.710545	0.533758	0.218286	0.328163	0.335545	0.788225	0.580272	0.530671	0.501752	0.530945	0.409864	0.34482	0.341277
ASPSCR1	0.942887	0.767189	0.804529	0.978892	0.77454	0.46488	0.736828	0.658333	0.884253	0.942321	0.481803	0.685686	0.605768	0.583041	0.76081	0.70859	0.851654	0.817029	0.815349	0.595665
ASRGL1	0.946364	0.964933	0.685571	0.52799	0.901062	0.733395	0.714835	0.740136	0.822824	0.747541	0.676424	0.397921	0.61058	0.90583	0.590393	0.772709	0.845011	0.427309	0.670311	0.69463
ASS1	0.999071	0.890322	0.69072	0.99739	0.805087	0.741269	0.421506	0.701469	0.937093	0.984917	0.49279	0.475389	0.529255	0.691746	0.931449	0.841322	0.778282	0.867215	0.44463	0.888544
ASTE1	0.881768	0.305998	0.783493	0.739039	0.251309	0.370435	0.720347	0.7352	0.61587	0.756007	0.426247	0.680246	0.759421	0.655644	0.372284	0.442436	0.658926	0.465057	0.769418	0.780423
ASTL	0.730954	0.407068	0.370188	0.7181	0.663615	0.490079	0.366313	0.446143	0.656644	0.704264	0.381263	0.454034	0.677105	0.538871	0.291596	0.567883	0.571957	0.439145	0.570842	0.812916
ASTN1	0.999929	0.882838	0.999841	0.998815	0.837385	0.741313	0.99394	0.980432	0.996523	0.866207	0.896594	0.924628	0.875717	0.962438	0.868754	0.827353	0.957882	0.758369	0.85698	0.81388
ASTN2	0.99977	0.90337	0.999443	0.998717	0.936014	0.449275	0.987624	0.99762	0.99655	0.98328	0.892728	0.961323	0.996842	0.894816	0.888526	0.707705	0.98052	0.569506	0.958033	0.738323
ASXL1	0.994754	0.907617	0.732856	0.96035	0.739774	0.718931	0.572585	0.8283	0.935554	0.887394	0.40583	0.764818	0.853477	0.716339	0.867224	0.59655	0.843834	0.723505	0.821497	0.776725
ASXL2	0.999567	0.860297	0.965039	0.956829	0.614977	0.588871	0.846594	0.9829	0.95575	0.754998	0.813942	0.63129	0.922806	0.900088	0.491472	0.87055	0.908811	0.65161	0.541304	0.810908
ASXL3	1	0.91434	0.999682	0.998593	0.946046	0.539437	0.963491	0.996214	0.996815	0.996028	0.829919	0.885961	0.92807	0.979529	0.879016	0.965959	0.944268	0.930617	0.931971	0.91373
ASZ1	0.637677	0.590924	0.454096	0.596603	0.515251	0.725429	0.4362	0.630449	0.282413	0.823611	0.563712	0.5217	0.607254	0.53106	0.323841	0.315543	0.404096	0.415251	0.542321	0.737518
ATAD1	0.766277	0.898921	0.950469	0.798487	0.483227	0.830706	0.890623	0.85337	0.579812	0.874301	0.504636	0.678317	0.909713	0.766985	0.350469	0.579432	0.633156	0.689667	0.494321	0.576017
ATAD2	0.991914	0.823779	0.98604	0.840685	0.82761	0.60268	0.951336	0.944268	0.874142	0.732298	0.857643	0.894604	0.889632	0.780396	0.757431	0.905272	0.725416	0.760908	0.653654	0.524496
ATAD2B	0.998478	0.785474	0.884705	0.989252	0.682289	0.654919	0.862093	0.823629	0.889092	0.768162	0.857962	0.337624	0.465322	0.898434	0.755343	0.829246	0.736359	0.641224	0.645533	0.733988
ATAD5	0.652105	0.375646	0.743277	0.706431	0.312252	0.463942	0.751875	0.65284	0.642604	0.550372	0.65437	0.712093	0.55675	0.73957	0.223133	0.514216	0.704636	0.72937	0.621453	0.385103
ATAT1	0.996532	0.972992	0.788969	0.855998	0.842666	0.702459	0.833855	0.713685	0.869223	0.611058	0.723885	0.780803	0.922036	0.482351	0.357422	0.695356	0.831768	0.26833	0.654414	0.498753
ATCAY	0.812801	0.962677	0.761916	0.806484	0.921178	0.486686	0.413969	0.766277	0.764216	0.978194	0.589977	0.709846	0.863933	0.683174	0.566729	0.785678	0.829114	0.760315	0.826477	0.906706
ATE1	0.965862	0.810961	0.755989	0.82462	0.847266	0.632953	0.735961	0.866056	0.861713	0.796559	0.742657	0.594002	0.3658	0.900602	0.555387	0.71917	0.534899	0.847364	0.705432	0.754804
ATF1	0.700752	0.701336	0.715968	0.754397	0.478671	0.5602	0.693958	0.684041	0.434988	0.743843	0.430954	0.386766	0.270267	0.691507	0.4046	0.419383	0.489526	0.677061	0.566039	0.695754
ATF2	0.996453	0.976132	0.954264	0.825832	0.831714	0.828468	0.595143	0.952857	0.792038	0.73459	0.618896	0.198576	0.907971	0.399213	0.820055	0.685881	0.607104	0.887376	0.687774	0.561845
ATF3	0.842021	0.618781	0.827822	0.526654	0.792613	0.438491	0.739389	0.739252	0.614429	0.48888	0.496267	0.565773	0.828194	0.636244	0.545948	0.540061	0.469285	0.499359	0.67891	0.409262
ATF4	0.803539	0.648956	0.864968	0.647558	0.64356	0.256184	0.787137	0.755441	0.606759	0.790481	0.525292	0.756927	0.811226	0.562491	0.655936	0.549328	0.440755	0.677335	0.618834	0.24064
ATF5	0.724823	0.701309	0.729043	0.787146	0.491764	0.654494	0.601769	0.627937	0.648549	0.546559	0.551247	0.411757	0.60123	0.729927	0.621037	0.670603	0.635403	0.759722	0.539075	0.373567
ATF6	0.999452	0.982988	0.996594	0.908209	0.551247	0.840552	0.844294	0.991322	0.891808	0.678707	0.610784	0.518639	0.685961	0.968604	0.676743	0.746789	0.732458	0.671338	0.48167	0.491171
ATF6B	0.941737	0.651884	0.861288	0.694763	0.629574	0.614499	0.724584	0.766525	0.9579	0.555326	0.522665	0.889393	0.709174	0.645559	0.392976	0.864172	0.728061	0.680635	0.653866	0.455299
ATF7	0.962058	0.917012	0.595241	0.9273	0.903512	0.84183	0.603786	0.548779	0.70836	0.850407	0.462978	0.657679	0.572576	0.84494	0.553751	0.664623	0.760341	0.704202	0.588057	0.718666
ATF7IP	0.999319	0.951707	0.861783	0.820011	0.55744	0.862022	0.85974	0.974266	0.833298	0.850584	0.585005	0.711297	0.884156	0.805025	0.937473	0.633254	0.641039	0.676548	0.841233	0.3931
ATG10	0.96649	0.697488	0.700433	0.979096	0.612774	0.654016	0.442251	0.803477	0.896426	0.952123	0.135633	0.5036	0.606325	0.864145	0.575186	0.530202	0.827459	0.864844	0.880379	0.762243
ATG101	0.974107	0.75652	0.800035	0.676513	0.517153	0.695205	0.668109	0.888623	0.351628	0.86005	0.731095	0.637084	0.738562	0.804963	0.61112	0.358139	0.301849	0.666304	0.765322	0.483112
ATG12	0.655847	0.65238	0.587314	0.863792	0.725433	0.578848	0.560058	0.542472	0.798478	0.732555	0.765189	0.341481	0.724522	0.43221	0.320975	0.379264	0.823885	0.368949	0.751902	0.641384
ATG13	0.991994	0.968445	0.829264	0.904476	0.942737	0.392905	0.666729	0.674841	0.843038	0.804326	0.657661	0.622523	0.607325	0.670727	0.77776	0.76925	0.704751	0.571063	0.720957	0.648921
ATG14	0.840136	0.844374	0.854255	0.499965	0.744586	0.675186	0.770656	0.744533	0.725318	0.431732	0.707015	0.724345	0.664729	0.341047	0.544436	0.499292	0.717082	0.553539	0.433121	0.431591
ATG16L1	0.985961	0.725832	0.973664	0.971824	0.733785	0.366844	0.781529	0.915685	0.950867	0.889119	0.573505	0.511155	0.961783	0.771355	0.759634	0.635138	0.659492	0.791154	0.69923	0.609183
ATG16L2	0.941304	0.901637	0.79563	0.916941	0.906131	0.800814	0.717896	0.883961	0.957803	0.51035	0.496231	0.478547	0.915906	0.848779	0.862739	0.588447	0.570223	0.491074	0.541808	0.517631
ATG2A	0.993038	0.942728	0.914544	0.91733	0.865304	0.819798	0.634935	0.909448	0.763243	0.853132	0.642719	0.706529	0.93811	0.522196	0.53712	0.65928	0.811217	0.792295	0.556281	0.475734
ATG2B	0.851716	0.662473	0.669613	0.896355	0.593524	0.725876	0.651893	0.763694	0.860669	0.81043	0.408669	0.771417	0.883581	0.655016	0.632228	0.669135	0.85238	0.85897	0.640985	0.716136
ATG3	0.768171	0.758448	0.676168	0.613969	0.770356	0.668179	0.696417	0.776433	0.653547	0.577123	0.633121	0.470984	0.719126	0.680219	0.472841	0.572735	0.702893	0.773912	0.664915	0.416746
ATG4A	0.820709	0.388048	0.881184	0.842657	0.374664	0.359023	0.594515	0.984899	0.785129	0.785456	0.583599	0.592109	0.720303	0.906511	0.598815	0.625407	0.619763	0.627052	0.790534	0.62186
ATG4B	0.605458	0.696576	0.896461	0.8477	0.729114	0.6625	0.813977	0.792021	0.679981	0.90468	0.527548	0.661898	0.779821	0.724	0.732573	0.636492	0.446196	0.862792	0.691446	0.759421
ATG4C	0.998222	0.985483	0.804857	0.96495	0.95176	0.750593	0.454052	0.824788	0.731272	0.906157	0.553441	0.630511	0.853707	0.499876	0.88305	0.563747	0.485439	0.953822	0.58581	0.774239
ATG4D	0.989225	0.584165	0.900478	0.95959	0.712916	0.560306	0.866313	0.738464	0.853105	0.970134	0.806414	0.576274	0.716587	0.724045	0.578724	0.550566	0.885589	0.618675	0.819312	0.749673
ATG5	0.99847	0.958448	0.981431	0.977344	0.706033	0.721691	0.584899	0.978715	0.56327	0.897638	0.416269	0.611615	0.735784	0.894197	0.735678	0.311642	0.671939	0.937297	0.89762	0.56902
ATG7	0.994807	0.935881	0.993604	0.997567	0.92776	0.791534	0.963075	0.981449	0.992286	0.996886	0.707511	0.89448	0.927194	0.952981	0.679299	0.74563	0.824275	0.922019	0.96472	0.963597
ATG9A	0.976734	0.747125	0.873744	0.570541	0.63436	0.768754	0.807688	0.926221	0.580971	0.52561	0.832369	0.551769	0.779751	0.86848	0.206644	0.487792	0.628503	0.450778	0.654618	0.511031
ATG9B	0.768011	0.76319	0.592525	0.743604	0.604888	0.753379	0.485253	0.702619	0.6954	0.810748	0.49509	0.414942	0.544542	0.703079	0.668365	0.815475	0.876769	0.758439	0.716844	0.507183
ATIC	0.976477	0.815189	0.94847	0.940835	0.639535	0.67561	0.892587	0.89931	0.850743	0.928795	0.719887	0.826159	0.984961	0.520957	0.837978	0.378645	0.609085	0.771364	0.777389	0.638464
ATL1	0.995303	0.95468	0.937588	0.994966	0.946355	0.52301	0.890357	0.954883	0.738553	0.990499	0.379096	0.857059	0.87301	0.830617	0.414349	0.579007	0.640349	0.549602	0.831299	0.892047
ATL2	0.990313	0.963119	0.792649	0.82623	0.939437	0.849177	0.755856	0.820674	0.916233	0.401265	0.678273	0.816799	0.633369	0.910288	0.722691	0.859696	0.904087	0.862642	0.466507	0.167861
ATL3	0.974682	0.898328	0.91871	0.913146	0.701982	0.802592	0.752026	0.872293	0.863915	0.47837	0.542976	0.826486	0.913031	0.641092	0.683714	0.742454	0.610032	0.823133	0.748514	0.573983
ATM	0.978742	0.889305	0.953689	0.9829	0.88405	0.807051	0.657714	0.981184	0.812686	0.931104	0.437933	0.348372	0.634262	0.978574	0.571293	0.609068	0.437473	0.831944	0.83543	0.563473
ATN1	0.860253	0.862226	0.915579	0.645506	0.805918	0.695736	0.869798	0.835138	0.773089	0.463057	0.642711	0.768462	0.746169	0.919745	0.770594	0.536438	0.618595	0.379494	0.275584	0.74233
ATOH7	0.927955	0.498434	0.90008	0.584837	0.409218	0.560274	0.925876	0.694179	0.673576	0.544064	0.875137	0.664349	0.802928	0.649452	0.603061	0.556679	0.596921	0.492047	0.669966	0.422532
ATOH8	0.84678	0.764128	0.925035	0.881732	0.565508	0.874642	0.699814	0.92715	0.858059	0.466171	0.795878	0.640065	0.941242	0.52239	0.489632	0.844197	0.651389	0.43919	0.530494	0.492932
ATOX1	0.780326	0.600566	0.783192	0.665004	0.663632	0.508395	0.750248	0.745727	0.724133	0.660598	0.599496	0.693418	0.586828	0.780414	0.647169	0.451168	0.541331	0.549186	0.62638	0.550938
ATP10A	0.998868	0.994188	0.977203	0.767967	0.572638	0.949788	0.84471	0.980626	0.710801	0.714296	0.424071	0.970479	0.88796	0.944975	0.453273	0.65529	0.518277	0.539667	0.382449	0.779096
ATP10B	0.998806	0.963287	0.746638	0.942702	0.763765	0.631582	0.670117	0.667065	0.57868	0.885855	0.770842	0.641331	0.613668	0.304114	0.483723	0.518259	0.493162	0.751354	0.743648	0.636996
ATP10D	0.958041	0.880193	0.882918	0.533475	0.849982	0.630582	0.795453	0.802203	0.788756	0.445886	0.542401	0.55061	0.703379	0.600911	0.616755	0.648708	0.425071	0.811005	0.318383	0.415525
ATP11A	0.996453	0.967985	0.76963	0.774876	0.954733	0.840127	0.795541	0.67224	0.675832	0.850106	0.690393	0.398753	0.7829	0.716419	0.767958	0.639889	0.577619	0.881617	0.679662	0.372992
ATP11AUN	0.594453	0.371329	0.733554	0.537067	0.687925	0.394533	0.722249	0.475672	0.423691	0.480352	0.576911	0.736005	0.500265	0.834466	0.593909	0.148195	0.738402	0.508988	0.442436	0.467472
ATP11B	0.990817	0.810589	0.971125	0.993462	0.829998	0.303494	0.9	0.880883	0.981989	0.875655	0.812323	0.94854	0.794754	0.685616	0.878539	0.860032	0.862137	0.662173	0.78374	0.337358
ATP11C	0.999956	0.964853	0.855211	0.998611	0.558501	0.771992	0.680317	0.781192	0.995718	0.971798	0.631538	0.620656	0.839384	0.672992	0.742569	0.926371	0.956838	0.963792	0.525646	0.859793
ATP12A	0.597567	0.438429	0.5786	0.502583	0.577265	0.431909	0.77508	0.758041	0.514411	0.574345	0.76472	0.634023	0.689446	0.826345	0.732449	0.57569	0.477459	0.335005	0.64494	0.502504
ATP13A1	0.92554	0.723461	0.646806	0.79041	0.652902	0.764667	0.501407	0.834085	0.742286	0.50989	0.679972	0.23834	0.803008	0.469851	0.629565	0.606714	0.749575	0.873505	0.77768	0.277521
ATP13A2	0.972673	0.896886	0.949062	0.914092	0.874053	0.270931	0.871223	0.958519	0.944126	0.647222	0.415357	0.462942	0.898337	0.981493	0.820701	0.697284	0.836306	0.876787	0.593754	0.740455
ATP13A3	0.976999	0.957634	0.762208	0.965251	0.638013	0.735085	0.513942	0.819789	0.979149	0.923938	0.69279	0.324788	0.826929	0.569427	0.788455	0.743082	0.814145	0.914137	0.387987	0.79908
ATP13A4	0.999938	0.993383	0.711775	0.704423	0.970807	0.146417	0.594692	0.68313	0.679229	0.740384	0.667675	0.310297	0.792374	0.491525	0.802318	0.502424	0.602557	0.641366	0.842304	0.442737
ATP13A5	0.840065	0.831741	0.768303	0.869338	0.710173	0.648629	0.54371	0.900761	0.870117	0.760846	0.545055	0.485536	0.804379	0.804176	0.452008	0.508581	0.885253	0.43773	0.734793	0.754096
ATP1A1	0.999257	0.811562	0.996231	0.986235	0.676654	0.691941	0.804963	0.998107	0.876477	0.950018	0.576407	0.781989	0.957599	0.936898	0.674195	0.509298	0.930184	0.819851	0.80851	0.77492
ATP1A2	0.979087	0.903565	0.829388	0.604768	0.977141	0.90721	0.436943	0.827212	0.420338	0.693347	0.410209	0.703512	0.836509	0.897337	0.345126	0.461279	0.59992	0.814411	0.38666	0.580211
ATP1A3	0.998231	0.967755	0.995303	0.960085	0.77745	0.463473	0.97515	0.834413	0.895382	0.983165	0.666074	0.786403	0.898903	0.843312	0.326345	0.732519	0.799345	0.885695	0.705113	0.895497
ATP1B1	0.998593	0.968887	0.991127	0.918869	0.937969	0.618976	0.938447	0.974292	0.698133	0.90598	0.692481	0.918011	0.791366	0.898133	0.909174	0.633554	0.83704	0.712978	0.752044	0.815817
ATP1B2	0.998593	0.991516	0.997045	0.998744	0.961695	0.901123	0.986102	0.98635	0.992843	0.991109	0.924407	0.726168	0.929724	0.972576	0.264163	0.957493	0.92462	0.937243	0.81365	0.938234
ATP1B3	0.954706	0.96488	0.791799	0.847496	0.512783	0.802893	0.749195	0.817843	0.832537	0.680219	0.740906	0.705379	0.761465	0.659908	0.533271	0.350195	0.63351	0.709634	0.671904	0.548257
ATP2A2	0.998611	0.724717	0.946143	0.982723	0.502265	0.516587	0.933342	0.88221	0.984598	0.961412	0.733917	0.653114	0.798806	0.607599	0.821355	0.664703	0.899222	0.652362	0.910899	0.944427
ATP2A3	0.903848	0.929644	0.632006	0.555556	0.647028	0.716959	0.548514	0.808404	0.700743	0.462606	0.448611	0.655715	0.778928	0.741375	0.451699	0.694913	0.414915	0.653114	0.406228	0.354711
ATP2B1	1	0.915791	0.999062	0.998859	0.692197	0.76963	0.993188	0.966791	0.99663	0.995895	0.74916	0.95767	0.866056	0.878733	0.928707	0.94939	0.9783	0.974867	0.973337	0.844666
ATP2B2	1	0.850787	0.996408	0.998823	0.779857	0.443339	0.832502	0.996718	0.994436	0.99655	0.715039	0.925655	0.968816	0.98305	0.549186	0.902627	0.850487	0.73259	0.83949	0.975796
ATP2B3	0.979574	0.503786	0.915472	0.981122	0.523593	0.438889	0.880635	0.795621	0.931263	0.833608	0.834961	0.519568	0.819515	0.474045	0.541543	0.800646	0.908705	0.781909	0.636509	0.767525
ATP2B4	0.999956	0.951371	0.985474	0.985563	0.876398	0.698186	0.80322	0.984545	0.976752	0.939446	0.645807	0.675407	0.89018	0.909315	0.939446	0.833546	0.880104	0.969506	0.70046	0.89877
ATP2C1	0.988208	0.967843	0.989464	0.930272	0.56641	0.910386	0.948425	0.948549	0.883864	0.973823	0.835978	0.89371	0.69885	0.945285	0.769922	0.829671	0.633537	0.75046	0.659165	0.86695
ATP4A	0.952583	0.542021	0.939296	0.800407	0.820948	0.255197	0.594498	0.879927	0.735934	0.573505	0.563031	0.582962	0.76449	0.794294	0.560377	0.584943	0.560881	0.321453	0.512978	0.329034
ATP4B	0.671108	0.752601	0.51012	0.531361	0.761152	0.9477	0.518772	0.57676	0.440844	0.575893	0.535748	0.566136	0.586695	0.548877	0.373509	0.393737	0.628733	0.452442	0.543224	0.774567
ATP6AP1	0.962854	0.564871	0.905405	0.786297	0.538146	0.681139	0.804131	0.862907	0.520745	0.668967	0.770081	0.500699	0.920639	0.696028	0.570683	0.570011	0.372859	0.522435	0.727902	0.227017
ATP6AP1L	0.651575	0.753255	0.518002	0.633767	0.700124	0.429317	0.473823	0.460908	0.474275	0.756405	0.293188	0.191118	0.400557	0.56603	0.774151	0.310218	0.577751	0.566154	0.435209	0.543799
ATP6AP2	0.864057	0.729821	0.98535	0.737933	0.456644	0.499513	0.894321	0.960908	0.482493	0.676044	0.860855	0.612792	0.94709	0.787084	0.24624	0.610642	0.441136	0.59962	0.740004	0.323204
ATP6V0A1	0.984634	0.860642	0.777893	0.887544	0.825354	0.714128	0.417994	0.884705	0.847744	0.868949	0.432369	0.308935	0.708714	0.873363	0.690375	0.697815	0.9056	0.705007	0.661138	0.667657
ATP6V0A2	0.960271	0.809952	0.806352	0.587872	0.841295	0.743967	0.765437	0.639057	0.6592	0.623478	0.908431	0.772284	0.690614	0.632564	0.817684	0.546851	0.608369	0.798169	0.49379	0.383608
ATP6V0A4	0.834563	0.649222	0.659749	0.825495	0.7806	0.533669	0.62983	0.779874	0.553185	0.76365	0.513827	0.629653	0.792436	0.513208	0.732758	0.573363	0.641649	0.413517	0.69816	0.6421
ATP6V0B	0.915083	0.915119	0.85207	0.602592	0.679273	0.876805	0.80061	0.810005	0.423204	0.491348	0.634696	0.6763	0.880671	0.574717	0.436368	0.597541	0.325265	0.448125	0.499266	0.553627
ATP6V0D2	0.701398	0.827619	0.60506	0.692136	0.73451	0.75675	0.508758	0.700124	0.672408	0.445648	0.661262	0.632979	0.60652	0.655909	0.241136	0.543277	0.783581	0.312031	0.651893	0.471063
ATP6V0E1	0.951097	0.759466	0.721621	0.975212	0.540658	0.521727	0.705759	0.730865	0.898487	0.939526	0.686226	0.758661	0.561642	0.61802	0.503848	0.849337	0.688951	0.781768	0.690375	0.818206
ATP6V1A	0.854061	0.750885	0.809979	0.659059	0.535474	0.563951	0.728804	0.934386	0.802406	0.599168	0.504556	0.715057	0.826469	0.917693	0.352769	0.775672	0.660005	0.763128	0.52339	0.633793
ATP6V1B1	0.622523	0.52868	0.374858	0.587907	0.565313	0.493144	0.237642	0.396753	0.628441	0.522514	0.297107	0.495435	0.395904	0.379459	0.351592	0.561054	0.710713	0.748116	0.46085	0.611492
ATP6V1B2	0.884713	0.841065	0.852291	0.7862	0.340136	0.853264	0.685032	0.67983	0.742684	0.916622	0.428052	0.724929	0.578795	0.779069	0.504627	0.785651	0.440455	0.8329	0.784713	0.667304
ATP6V1C1	0.865561	0.944223	0.847753	0.944232	0.6454	0.804644	0.519896	0.64241	0.815579	0.941003	0.482422	0.500955	0.568056	0.606927	0.635492	0.7135	0.704591	0.737252	0.774973	0.454025
ATP6V1C2	0.907334	0.314048	0.871054	0.852707	0.322036	0.238907	0.830485	0.595046	0.808917	0.660324	0.841446	0.791339	0.711536	0.409581	0.502831	0.577079	0.626026	0.565393	0.620913	0.500195
ATP6V1D	0.786306	0.489818	0.747258	0.65989	0.603848	0.433077	0.632493	0.611465	0.700787	0.490879	0.687385	0.543843	0.439667	0.608961	0.398638	0.653034	0.542808	0.373947	0.702389	0.422098
ATP6V1E1	0.689579	0.792932	0.521355	0.613137	0.758156	0.452964	0.2625	0.65483	0.674434	0.623762	0.39762	0.250257	0.630104	0.64064	0.603724	0.329352	0.622435	0.722912	0.539809	0.663022
ATP6V1E2	0.667808	0.711982	0.575885	0.688924	0.427959	0.200655	0.624699	0.826309	0.563046	0.814791	0.550407	0.694232	0.849589	0.798731	0.459873	0.794822	0.594209	0.715133	0.464408	0.716018
ATP6V1F	0.887686	0.805777	0.773974	0.752008	0.577327	0.365145	0.513022	0.809501	0.78213	0.802804	0.361421	0.596267	0.741083	0.664968	0.777185	0.633457	0.695179	0.608687	0.698275	0.87385
ATP6V1G1	0.81396	0.824266	0.871293	0.685669	0.505387	0.625283	0.710996	0.76357	0.622045	0.793586	0.692949	0.657873	0.601008	0.606847	0.565773	0.60851	0.666109	0.5342	0.820037	0.332723
ATP6V1G2	0.706086	0.394666	0.898983	0.379406	0.100557	0.528657	0.843126	0.824124	0.628707	0.623195	0.738075	0.664809	0.522788	0.740092	0.521594	0.542366	0.605874	0.477026	0.707918	0.284563
ATP6V1G3	0.498257	0.708094	0.848735	0.481644	0.698186	0.919462	0.859138	0.859457	0.514216	0.464145	0.683718	0.83226	0.795816	0.727795	0.472974	0.737243	0.412655	0.632581	0.487478	0.400243
ATP6V1H	0.956608	0.915667	0.979052	0.859855	0.854096	0.83397	0.906484	0.854158	0.769268	0.839968	0.905034	0.328884	0.844091	0.819321	0.622125	0.736474	0.680122	0.774965	0.821355	0.543905
ATP7A	0.99624	0.922877	0.767065	0.993896	0.899372	0.738385	0.586014	0.726398	0.98213	0.959298	0.316799	0.524531	0.567587	0.734183	0.549991	0.967295	0.81403	0.767171	0.731883	0.929184
ATP7B	0.93535	0.697364	0.958563	0.958926	0.891339	0.648894	0.801247	0.969365	0.988615	0.826822	0.739172	0.770709	0.93489	0.87968	0.748638	0.869144	0.92837	0.631962	0.55675	0.790349
ATP8A1	0.999956	0.983351	0.945444	0.992613	0.951185	0.454379	0.804627	0.892304	0.794444	0.994949	0.619285	0.783776	0.773903	0.845409	0.701955	0.827972	0.918861	0.941941	0.729423	0.793462
ATP8A2	0.999947	0.638314	0.920577	0.998646	0.760368	0.493126	0.852282	0.805697	0.996205	0.876141	0.607856	0.945117	0.911173	0.702026	0.917772	0.911801	0.81411	0.534342	0.874522	0.546267
ATP8B1	0.860492	0.928556	0.79333	0.76097	0.921939	0.830679	0.895984	0.742366	0.487438	0.813774	0.735058	0.947939	0.766914	0.770648	0.636191	0.737456	0.614667	0.781016	0.622187	0.712721
ATP8B2	0.992109	0.725053	0.905794	0.991366	0.68788	0.702079	0.899248	0.577636	0.752247	0.974602	0.82991	0.298726	0.80445	0.488845	0.764738	0.70092	0.637863	0.718356	0.269851	0.48505
ATP8B3	0.696081	0.511739	0.72155	0.592534	0.626769	0.302804	0.651946	0.420462	0.454954	0.88819	0.459705	0.617339	0.710625	0.286023	0.562217	0.329547	0.336288	0.666198	0.636589	0.844294
ATP8B4	0.995922	0.992392	0.736651	0.930954	0.547558	0.914544	0.710899	0.663995	0.72155	0.913048	0.52584	0.713385	0.771223	0.226893	0.678291	0.655016	0.658926	0.819966	0.6365	0.846497
ATP9A	0.995683	0.930909	0.904291	0.98926	0.921178	0.848178	0.926238	0.491773	0.996205	0.96334	0.825805	0.859183	0.354096	0.579839	0.63911	0.959811	0.838234	0.744772	0.828264	0.868542
ATP9B	0.996541	0.765809	0.98167	0.942056	0.734554	0.558501	0.709625	0.750938	0.943206	0.863553	0.678777	0.666932	0.65652	0.483466	0.274283	0.796285	0.897373	0.898726	0.827627	0.778238
ATPAF1	0.981759	0.340817	0.796028	0.94072	0.41733	0.340472	0.75905	0.933563	0.833669	0.81526	0.554874	0.658846	0.680635	0.949098	0.666817	0.708201	0.662818	0.713942	0.848275	0.539738
ATPAF2	0.996948	0.751743	0.877601	0.988907	0.71587	0.651955	0.733413	0.86495	0.713986	0.951637	0.566109	0.694533	0.823142	0.727229	0.422726	0.547435	0.795471	0.894117	0.635165	0.687208
ATR	0.905016	0.85284	0.957068	0.872673	0.698045	0.587553	0.936492	0.800734	0.66534	0.969135	0.915968	0.707537	0.761262	0.713871	0.903025	0.473956	0.756484	0.691012	0.675044	0.829609
ATRAID	0.748222	0.385616	0.754264	0.580237	0.204379	0.53052	0.568401	0.848531	0.54686	0.589314	0.475778	0.507219	0.438146	0.793639	0.376168	0.470188	0.663181	0.660421	0.526106	0.669188
ATRIP	0.824177	0.626194	0.838977	0.586279	0.673523	0.564168	0.443224	0.755662	0.624965	0.510076	0.395064	0.477512	0.684864	0.654335	0.607988	0.519984	0.401955	0.558493	0.4661	0.534413
ATRN	0.891109	0.865039	0.464482	0.921877	0.682847	0.814535	0.461129	0.405856	0.663517	0.852654	0.634846	0.369091	0.711253	0.212845	0.849956	0.729467	0.431077	0.720533	0.931794	0.453238
ATRNL1	0.998452	0.96833	0.902769	0.991799	0.950027	0.627433	0.792879	0.989066	0.989756	0.993958	0.596267	0.952229	0.940366	0.95199	0.875133	0.829609	0.781139	0.93505	0.790349	0.841047
ATRX	0.999682	0.884988	0.993047	0.986996	0.469365	0.695382	0.973063	0.978397	0.953636	0.88152	0.924	0.830281	0.975124	0.912385	0.82554	0.860934	0.769374	0.850203	0.948965	0.425265
ATXN1	0.999991	0.91825	0.999867	0.998063	0.902583	0.631599	0.994365	0.998549	0.991914	0.984881	0.806148	0.926274	0.995895	0.976645	0.779467	0.911713	0.920267	0.735456	0.922868	0.774248
ATXN10	0.979211	0.502459	0.771683	0.707652	0.771868	0.266525	0.712633	0.784368	0.519639	0.793914	0.718454	0.595833	0.388977	0.3513	0.56066	0.291047	0.516746	0.842728	0.698328	0.5829
ATXN2	0.999876	0.975743	0.970993	0.985315	0.898116	0.639473	0.545294	0.96166	0.522001	0.970338	0.690985	0.296054	0.855414	0.945993	0.676867	0.309015	0.572948	0.571435	0.798611	0.84425
ATXN3	0.988261	0.802282	0.958678	0.970913	0.723346	0.392693	0.817887	0.861925	0.921638	0.894082	0.657758	0.597107	0.657723	0.907856	0.628406	0.821426	0.683413	0.836412	0.622098	0.888712
ATXN7	0.999151	0.97837	0.723071	0.869524	0.743869	0.762199	0.576026	0.874487	0.868781	0.621789	0.549567	0.716224	0.958103	0.663296	0.497346	0.920471	0.876212	0.406768	0.771019	0.638376
ATXN7L1	0.999973	0.978424	0.992834	0.996957	0.891622	0.664517	0.778786	0.941198	0.984696	0.810306	0.516702	0.63911	0.875372	0.856635	0.508846	0.953919	0.980131	0.668701	0.75161	0.699549
ATXN7L2	0.98451	0.874177	0.829697	0.811509	0.752574	0.711222	0.738854	0.802751	0.773815	0.683855	0.52255	0.495418	0.754972	0.674107	0.641516	0.856387	0.513393	0.67132	0.740879	0.565755
ATXN7L3	0.931104	0.473983	0.894577	0.76557	0.800663	0.144683	0.805538	0.904901	0.810297	0.528707	0.616684	0.751115	0.790782	0.843197	0.835421	0.743347	0.515092	0.512058	0.582086	0.468188
ATXN7L3B	0.976221	0.399168	0.843852	0.953017	0.401822	0.462235	0.657741	0.954733	0.677716	0.937588	0.733519	0.366826	0.947302	0.840207	0.512412	0.612553	0.4661	0.438792	0.741295	0.714367
AUH	0.999452	0.80483	0.798408	0.987942	0.878353	0.56281	0.902212	0.343799	0.793047	0.994878	0.797709	0.873868	0.242941	0.343445	0.520886	0.635704	0.826734	0.959837	0.802167	0.912872
AUNIP	0.937217	0.465464	0.818135	0.58942	0.40399	0.481962	0.861341	0.688553	0.622983	0.478317	0.831546	0.768533	0.507051	0.736553	0.370922	0.391419	0.716844	0.660032	0.392852	0.44348
AUP1	0.755219	0.908519	0.393392	0.671382	0.876008	0.80537	0.412137	0.518215	0.631192	0.657006	0.302964	0.410111	0.63267	0.412597	0.317304	0.714694	0.328689	0.635253	0.637243	0.512208
AURKA	0.852389	0.541375	0.866976	0.918657	0.51825	0.266799	0.818648	0.783705	0.733953	0.91396	0.778698	0.640039	0.755087	0.670683	0.555387	0.504627	0.351177	0.67109	0.837456	0.663809
AURKAIP1	0.854069	0.727097	0.897886	0.777185	0.644515	0.564986	0.879662	0.625557	0.716348	0.862358	0.839013	0.751123	0.395948	0.627619	0.829061	0.655511	0.674177	0.362597	0.730272	0.399982
AURKB	0.417949	0.368224	0.468728	0.439216	0.726814	0.495409	0.596032	0.484032	0.346296	0.497726	0.660079	0.591591	0.607449	0.433696	0.679795	0.39921	0.455803	0.615888	0.41672	0.661182
AURKC	0.644904	0.425239	0.615906	0.617171	0.309943	0.640012	0.559466	0.629007	0.409085	0.643471	0.67784	0.205768	0.705989	0.474779	0.285819	0.532493	0.353866	0.448487	0.479998	0.60322
AUTS2	0.997443	0.836589	0.966056	0.997541	0.890844	0.287235	0.917162	0.92692	0.996612	0.962703	0.697726	0.68574	0.65253	0.834191	0.77868	0.95483	0.988517	0.980458	0.720126	0.643268
AVEN	0.99578	0.73957	0.957546	0.996895	0.503255	0.678521	0.798487	0.832281	0.895347	0.993914	0.636518	0.5625	0.725955	0.909908	0.811518	0.881812	0.726389	0.867171	0.829706	0.702256
AVIL	0.938217	0.553901	0.894427	0.82377	0.61265	0.387774	0.851893	0.856732	0.893312	0.549628	0.661306	0.542941	0.775522	0.770161	0.690349	0.80989	0.819931	0.500221	0.487323	0.60146
AVL9	0.970577	0.905662	0.603397	0.890879	0.889703	0.718047	0.690932	0.573938	0.7862	0.906263	0.479547	0.748301	0.525416	0.55391	0.850009	0.368763	0.583422	0.654521	0.642887	0.799257
AVP	0.963818	0.444489	0.841835	0.934076	0.427955	0.514411	0.875858	0.742666	0.668409	0.92492	0.698585	0.617728	0.556971	0.652857	0.492914	0.689181	0.550575	0.526787	0.538977	0.832661
AVPI1	0.976035	0.67584	0.924124	0.865888	0.625947	0.423204	0.752972	0.950893	0.908944	0.78926	0.791136	0.736129	0.692454	0.921594	0.242772	0.613721	0.845771	0.622877	0.537907	0.567905
AVPR1A	0.716578	0.783174	0.805697	0.612394	0.570617	0.717454	0.721621	0.708094	0.580361	0.56503	0.961494	0.530626	0.609253	0.818666	0.475579	0.749651	0.645851	0.380334	0.572107	0.304167
AVPR1B	0.831909	0.728149	0.708785	0.723885	0.46495	NA	0.313105	0.817631	0.738193	0.369922	0.386577	0.574222	0.755162	0.926516	0.580125	0.67487	0.184737	0.696576	0.277866	0.607988
AWAT1	0.461129	0.755374	0.423363	0.341384	0.652605	0.311438	0.488402	0.141419	0.505178	0.262403	0.51557	0.601097	0.139889	0.2161	0.59389	0.543218	0.5274	0.482811	0.398956	0.312792
AWAT2	0.413942	0.756312	0.172771	0.591932	0.615959	0.314243	0.253207	0.352601	0.49793	0.667286	0.361052	0.322368	0.706237	0.27278	0.394263	0.472098	0.63919	0.504436	0.441755	0.666908
AXDND1	0.917507	0.784245	0.85859	0.734138	0.768639	0.431953	0.71373	0.711138	0.633997	0.709156	0.693365	0.444241	0.525177	0.493011	0.455476	0.525053	0.757422	0.676831	0.700893	0.730529
AXIN2	0.940579	0.97201	0.905927	0.900469	0.940101	0.865534	0.895099	0.919798	0.627185	0.89402	0.533121	0.905334	0.771736	0.920948	0.65468	0.276814	0.908183	0.82661	0.866658	0.678565
AXL	0.990207	0.914358	0.649973	0.774124	0.947912	0.864199	0.630564	0.863022	0.92738	0.415835	0.590897	0.729361	0.788181	0.688199	0.647169	0.902035	0.475885	0.536244	0.497311	0.341366
AZI2	0.986783	0.364712	0.84663	0.976752	0.25936	0.715888	0.835748	0.793489	0.91288	0.849186	0.742374	0.660589	0.798947	0.603397	0.468533	0.763473	0.84992	0.608838	0.679927	0.572824
AZIN1	0.901451	0.720409	0.93712	0.889659	0.699248	0.533448	0.882856	0.56664	0.866339	0.780007	0.169276	0.871709	0.605405	0.468896	0.65989	0.704742	0.698328	0.588685	0.685943	0.721886
AZIN2	0.839137	0.817799	0.900584	0.940216	0.612818	0.823726	0.78842	0.903892	0.827088	0.92646	0.447302	0.870665	0.895586	0.739482	0.542374	0.623107	0.812456	0.818064	0.848868	0.367622
AZU1	0.973443	0.120028	0.946108	0.908298	0.514818	0.186965	0.881706	0.805547	0.795603	0.903777	0.498903	0.582935	0.763217	0.721453	0.955556	0.743272	0.737332	0.922461	0.774805	0.550504
B2M	0.995674	0.980361	0.893188	0.88965	0.687358	0.883059	0.798983	0.813172	0.930122	0.786085	0.762367	0.807926	0.772134	0.820533	0.600433	0.773054	0.867056	0.411235	0.468533	0.642472
B3GALNT1	0.986076	0.924567	0.868498	0.790163	0.905458	0.619851	0.746329	0.769383	0.847956	0.672373	0.527769	0.617268	0.827548	0.536863	0.782546	0.845939	0.607201	0.472744	0.642985	0.813137
B3GALNT2	0.998938	0.772638	0.918595	0.985571	0.814269	0.162438	0.886987	0.872399	0.847143	0.977707	0.776062	0.470232	0.884289	0.815198	0.892967	0.812916	0.667436	0.460218	0.268224	0.84969
B3GALT1	0.999292	0.958661	0.83865	0.982378	0.932245	0.637969	0.568392	0.884315	0.881944	0.995294	0.688261	0.691844	0.849434	0.834271	0.797859	0.802539	0.891233	0.977397	0.787969	0.935633
B3GALT2	0.994285	0.805874	0.988836	0.997647	0.866481	0.480246	0.92853	0.988252	0.992304	0.986863	0.767861	0.610191	0.895002	0.867649	0.805874	0.911872	0.944489	0.730697	0.910686	0.810793
B3GALT4	0.870948	0.781484	0.735324	0.574275	0.756679	0.617949	0.719471	0.710518	0.659085	0.648125	0.71265	0.426699	0.515596	0.789924	0.884855	0.39992	0.63995	0.461837	0.593993	0.257873
B3GALT5	0.891994	0.922196	0.9102	0.927433	0.775982	0.497443	0.881175	0.910165	0.761297	0.922788	0.753574	0.470586	0.576752	0.967436	0.652459	0.601141	0.640561	0.611111	0.597196	0.686695
B3GALT6	0.914774	0.559563	0.685209	0.706511	0.642215	0.422514	0.771134	0.389942	0.443002	0.526601	0.457351	0.72354	0.251354	0.368516	0.205387	0.624354	0.576911	0.524328	0.558192	0.430219
B3GAT1	1	0.868754	0.99969	0.998514	0.811438	0.335916	0.991614	0.982396	0.901168	0.950478	0.921559	0.851088	0.982183	0.887199	0.833068	0.803512	0.590888	0.877265	0.639137	0.601557
B3GAT2	0.999814	0.976247	0.998231	0.958378	0.923815	0.216808	0.925451	0.990393	0.845833	0.916605	0.912571	0.919462	0.608148	0.959439	0.76189	0.736129	0.939968	0.971975	0.970824	0.790154
B3GAT3	0.948169	0.729007	0.709492	0.676035	0.604149	0.742887	0.579759	0.760359	0.786872	0.647426	0.611916	0.440596	0.766552	0.702442	0.629981	0.7704	0.822638	0.604034	0.726159	0.41319
B3GNT2	0.994312	0.951752	0.938809	0.865994	0.553786	0.675212	0.889446	0.831768	0.731254	0.831113	0.679662	0.817834	0.946798	0.521877	0.77661	0.543117	0.678255	0.5796	0.558094	0.73796
B3GNT3	0.512969	0.496528	0.555104	0.434625	0.496276	0.428197	0.634873	0.661739	0.46963	0.407555	0.559395	0.502309	0.599646	0.74348	0.53865	0.50403	0.47868	0.372364	0.223346	0.533064
B3GNT5	0.713296	0.909545	0.73029	0.793303	0.913376	0.830414	0.498576	0.817366	0.772045	0.715764	0.467029	0.445497	0.724407	0.779096	0.81242	0.788889	0.394701	0.593454	0.577707	0.798001
B3GNT6	0.602282	0.459227	0.840897	0.394639	0.876504	0.341976	0.800433	0.798257	0.540495	0.283519	0.900861	0.483891	0.727893	0.703468	0.845777	0.623119	0.213239	0.393162	0.346541	0.434961
B3GNT7	0.920028	0.850066	0.705034	0.544834	0.808714	0.947921	0.683634	0.500164	0.751816	0.440894	0.616967	0.296745	0.307148	0.548859	0.596621	0.755025	0.374693	0.686931	0.529989	0.291755
B3GNT8	0.580069	0.437553	0.42101	0.658006	0.729981	NA	0.341401	0.818162	0.498178	0.478061	0.418653	0.497877	0.202477	0.926354	0.358342	0.472576	0.332626	0.617414	0.213133	0.93903
B3GNTL1	0.981192	0.624726	0.968675	0.903158	0.537341	0.442091	0.840481	0.964048	0.896108	0.752689	0.793109	0.909032	0.971842	0.746621	0.696267	0.710863	0.911208	0.590092	0.76311	0.696081
B4GALNT1	0.995303	0.638447	0.94586	0.805662	0.711359	0.664013	0.807006	0.920922	0.803822	0.595745	0.515888	0.595028	0.852672	0.915057	0.297452	0.857864	0.664057	0.748567	0.510686	0.456723
B4GALNT2	0.629786	0.717463	0.714747	0.431024	0.866516	0.637898	0.566906	0.880025	0.47876	0.498018	0.497151	0.585501	0.692622	0.831847	0.366543	0.601044	0.424363	0.483882	0.585669	0.419011
B4GALNT3	0.997311	0.528149	0.980609	0.845497	0.429582	0.362686	0.978282	0.853999	0.990985	0.710731	0.649425	0.977707	0.775575	0.825186	0.623478	0.958342	0.768206	0.714729	0.67439	0.609209
B4GALNT4	0.841295	0.958926	0.661925	0.749912	0.873868	0.588901	0.522753	0.673363	0.687173	0.799885	0.638898	0.590021	0.684209	0.459032	0.661483	0.576451	0.791401	0.549045	0.675849	0.62278
B4GALT1	0.995258	0.982148	0.739986	0.721939	0.778459	0.870444	0.791454	0.544692	0.700018	0.705786	0.660041	0.695524	0.663615	0.60606	0.790817	0.718056	0.748691	0.644055	0.503928	0.820497
B4GALT2	0.891074	0.531741	0.857254	0.788615	0.623487	0.387792	0.388349	0.952035	0.818056	0.634218	0.351296	0.464199	0.942153	0.743188	0.432228	0.833569	0.695594	0.518047	0.625159	0.745978
B4GALT3	0.86104	0.434368	0.421311	0.467136	0.270002	0.701362	0.445488	0.416622	0.455989	0.643958	0.337757	0.474248	0.591295	0.386129	0.395081	0.343162	0.434006	0.468631	0.529414	0.425416
B4GALT4	0.828309	0.217711	0.866162	0.901336	0.234864	0.474434	0.766552	0.765331	0.952548	0.669524	0.7908	0.400504	0.671453	0.54916	0.628521	0.60391	0.472328	0.533563	0.904131	0.554839
B4GALT5	0.965702	0.940349	0.899788	0.968887	0.80337	0.844329	0.897815	0.685324	0.930715	0.764349	0.537836	0.601265	0.532219	0.673885	0.652406	0.677972	0.89716	0.492808	0.719338	0.630617
B4GALT6	0.974213	0.91311	0.966941	0.969029	0.893153	0.562863	0.899045	0.87446	0.996187	0.750035	0.621895	0.958351	0.94678	0.871568	0.904025	0.912084	0.584563	0.888854	0.726584	0.840508
B4GALT7	0.938455	0.71641	0.831635	0.842834	0.728645	0.4625	0.667206	0.839314	0.835731	0.751283	0.687022	0.578786	0.72937	0.806316	0.432679	0.696072	0.785669	0.640295	0.578645	0.441578
B4GAT1	0.982785	0.595099	0.949531	0.896108	0.717879	0.533316	0.878547	0.917392	0.817091	0.709015	0.79402	0.779538	0.880219	0.720789	0.334961	0.87186	0.43528	0.735421	0.724973	0.440941
B9D1	0.988261	0.907608	0.891879	0.976398	0.595373	0.712633	0.534988	0.969851	0.697178	0.936624	0.517693	0.686934	0.971311	0.842021	0.558935	0.603424	0.738774	0.666967	0.736049	0.512889
B9D2	0.864862	0.60222	0.862208	0.766481	0.627468	0.417684	0.739791	0.806157	0.70828	0.637872	0.729954	0.746603	0.816428	0.585881	0.507997	0.42362	0.627468	0.773434	0.666729	0.527318
BAALC	0.999894	0.960262	0.979388	0.904901	0.861492	0.688597	0.921736	0.949876	0.863517	0.904299	0.635005	0.930821	0.914809	0.86181	0.89379	0.967587	0.557758	0.798806	0.77653	0.533201
BAAT	0.99624	0.524195	0.992887	0.962863	0.551911	0.585147	0.9579	0.961208	0.84624	0.883165	0.881493	0.614897	0.945904	0.763783	0.592454	0.606122	0.908024	0.797364	0.846408	0.670931
BABAM1	0.838137	0.386323	0.664199	0.574363	0.303813	0.507803	0.563234	0.472895	0.531679	0.568887	0.563668	0.550327	0.553901	0.445656	0.568825	0.735863	0.396568	0.65851	0.401362	0.608625
BACE1	0.991959	0.969108	0.924646	0.942941	0.912297	0.424735	0.881768	0.961792	0.850336	0.898461	0.753043	0.805113	0.806476	0.800893	0.729494	0.889526	0.328114	0.882564	0.637695	0.872523
BACE2	0.967463	0.848346	0.998443	0.957581	0.482546	0.684855	0.971408	0.969002	0.871762	0.608528	0.853831	0.917463	0.881369	0.930157	0.765322	0.82239	0.881608	0.675973	0.351513	0.539145
BACH1	0.999885	0.922948	0.910554	0.952804	0.912916	0.682493	0.908979	0.721072	0.908979	0.912297	0.800513	0.712933	0.28896	0.870816	0.697665	0.858112	0.807024	0.783245	0.722266	0.689862
BACH2	0.999965	0.935129	0.932121	0.99877	0.733475	0.697771	0.881936	0.942587	0.994922	0.989889	0.910111	0.941605	0.976407	0.585094	0.671833	0.964234	0.943923	0.907634	0.981821	0.937297
BAD	0.919745	0.703477	0.699761	0.780918	0.598611	0.762783	0.549788	0.791127	0.74126	0.790543	0.405441	0.68712	0.788889	0.608068	0.915313	0.6875	0.66971	0.837739	0.723416	0.358254
BAG1	0.924257	0.644568	0.602008	0.878034	0.566667	0.67776	0.646824	0.652955	0.672125	0.850292	0.383785	0.743701	0.638102	0.534775	0.405821	0.624053	0.548089	0.519365	0.643401	0.462668
BAG2	0.972939	0.816118	0.861323	0.865906	0.701867	0.626292	0.63006	0.875814	0.647019	0.872364	0.674717	0.498965	0.90652	0.711288	0.778282	0.695356	0.528105	0.570559	0.543914	0.80169
BAG3	0.985855	0.925548	0.651557	0.723142	0.961085	0.814322	0.554565	0.65207	0.654591	0.656502	0.52109	0.350035	0.701008	0.471842	0.616702	0.602291	0.578149	0.540012	0.422974	0.349797
BAG4	0.864482	0.738075	0.334006	0.657979	0.672541	0.429989	0.415375	0.193799	0.747682	0.5365	0.551539	0.374602	0.143179	0.436536	0.766251	0.570648	0.659483	0.587562	0.321169	0.526955
BAG5	0.934103	0.778981	0.858731	0.751238	0.908369	0.306352	0.766428	0.852185	0.6773	0.478158	0.749168	0.756148	0.670939	0.666552	0.598275	0.743294	0.669453	0.355865	0.553627	0.350832
BAG6	0.811536	0.698762	0.600646	0.670568	0.914809	0.378565	0.605502	0.40391	0.634165	0.682794	0.69732	0.427716	0.342525	0.436668	0.531546	0.390216	0.720993	0.436492	0.401141	0.709908
BAHCC1	0.967631	0.910041	0.796169	0.833687	0.741039	0.73965	0.702194	0.912146	0.658731	0.599283	0.449779	0.390552	0.901265	0.820081	0.534607	0.602229	0.340225	0.619789	0.450964	0.632882
BAHD1	0.998947	0.568923	0.999239	0.833723	0.654689	0.400593	0.987907	0.986748	0.77262	0.769206	0.893011	0.873505	0.889199	0.953149	0.710633	0.733696	0.498655	0.617419	0.695117	0.518002
BAIAP2	0.999973	0.795603	0.996585	0.976477	0.709607	0.628441	0.969604	0.989871	0.949098	0.99394	0.459917	0.841419	0.943365	0.960111	0.435996	0.748841	0.985801	0.538845	0.55874	0.849655
BAIAP2L1	0.866145	0.849885	0.465534	0.504998	0.613402	0.61779	0.241844	0.665039	0.653202	0.378353	0.385731	0.306192	0.587535	0.684085	0.531714	0.786748	0.436085	0.621576	0.317834	0.429963
BAIAP2L2	0.902831	0.779061	0.703397	0.816357	0.696913	0.7533	0.671116	0.619365	0.849239	0.707086	0.614605	0.570338	0.623337	0.69655	0.675663	0.647249	0.846656	0.456033	0.642383	0.621727
BAK1	0.943914	0.683838	0.740747	0.806113	0.839039	0.595931	0.580069	0.846939	0.598691	0.804795	0.716446	0.290764	0.868639	0.633811	0.731166	0.564066	0.540384	0.663031	0.58834	0.522143
BAMBI	0.997054	0.9658	0.75291	0.485032	0.90905	0.853831	0.781874	0.694427	0.506971	0.34302	0.472328	0.369383	0.397258	0.712553	0.573717	0.500133	0.464889	0.362146	0.526327	0.520391
BANF1	0.714889	0.612058	0.67799	0.694958	0.46672	0.586049	0.391154	0.776522	0.616534	0.726106	0.369276	0.50982	0.561191	0.722629	0.49992	0.419728	0.533209	0.522143	0.667056	0.692029
BANF2	0.403592	0.656829	0.49011	0.195276	0.806502	0.514166	0.459634	0.545382	0.106387	0.304131	0.3454	0.511385	0.821745	0.540835	0.506387	0.149239	0.444984	0.308086	0.340605	0.399089
BANK1	0.992507	0.828981	0.957042	0.942012	0.705326	0.784315	0.950142	0.868489	0.723938	0.868011	0.846798	0.831281	0.687987	0.805954	0.403229	0.700124	0.604556	0.59348	0.831396	0.784678
BAP1	0.835916	0.733661	0.58965	0.534899	0.703362	0.642427	0.470656	0.78796	0.526132	0.547611	0.527433	0.37224	0.566861	0.800115	0.261934	0.4911	0.427238	0.627663	0.589252	0.323903
BARD1	0.985067	0.252822	0.968958	0.990172	0.359855	0.262173	0.95974	0.929476	0.990322	0.96296	0.799717	0.93911	0.980361	0.885536	0.837969	0.888084	0.987261	0.914163	0.597452	0.467082
BARX2	0.991454	0.665729	0.957829	0.894179	0.858811	0.652769	0.814942	0.91028	0.550053	0.855379	0.642861	0.503459	0.919161	0.797726	0.365698	0.487217	0.706431	0.893763	0.815888	0.624098
BASP1	0.996231	0.906829	0.96104	0.99739	0.838668	0.650699	0.904485	0.919082	0.99509	0.963694	0.938977	0.628831	0.964986	0.745037	0.78106	0.905087	0.717684	0.934554	0.871169	0.926079
BATF	0.958678	0.9283	0.643728	0.915897	0.560412	0.863849	0.546585	0.793684	0.685173	0.867958	0.478233	0.413048	0.768622	0.728742	0.465074	0.691826	0.283577	0.602384	0.676407	0.789402
BATF2	0.737438	0.625142	0.540464	0.498947	0.743427	0.470692	0.444816	0.787297	0.455971	0.672877	0.47051	0.482661	0.739145	0.742082	0.484766	0.502008	0.461421	0.61365	0.3921	0.571632
BAX	0.744144	0.635545	0.483581	0.687067	0.544153	0.605343	0.477857	0.43758	0.564331	0.813243	0.487075	0.490287	0.526637	0.550142	0.701053	0.436262	0.655219	0.780485	0.280334	0.352955
BAZ1A	0.950628	0.752955	0.744559	0.844648	0.714437	0.661677	0.660713	0.746223	0.724885	0.830883	0.635403	0.469772	0.620294	0.721895	0.64509	0.640437	0.883431	0.446868	0.723222	0.644515
BAZ1B	0.982935	0.932741	0.950283	0.879689	0.926663	0.57822	0.734634	0.852902	0.901539	0.656608	0.549275	0.698992	0.841242	0.787376	0.713703	0.815357	0.764066	0.743215	0.421178	0.50138
BAZ2A	0.984413	0.963738	0.806352	0.779759	0.844666	0.791649	0.590278	0.834421	0.833386	0.610492	0.593657	0.587588	0.660925	0.925071	0.827583	0.764809	0.621559	0.570214	0.405096	0.752875
BAZ2B	0.999761	0.934492	0.982909	0.882909	0.906599	0.48474	0.959917	0.882201	0.89969	0.800823	0.818843	0.816481	0.603875	0.789429	0.563013	0.867242	0.888977	0.814579	0.724372	0.496665
BBC3	0.967401	0.466162	0.977017	0.888898	0.50859	0.393524	0.946426	0.759899	0.675602	0.905069	0.554122	0.742109	0.355759	0.891154	0.725938	0.559015	0.512624	0.731927	0.950071	0.621683
BBIP1	0.709262	0.701937	0.549903	0.598602	0.945453	0.59118	0.530202	0.746205	0.765207	0.644444	0.489137	0.451672	0.717613	0.653937	0.730927	0.538447	0.74256	0.43842	0.695241	0.389561
BBOX1	0.997824	0.992082	0.875221	0.553565	0.982431	0.461929	0.776442	0.881794	0.458201	0.551283	0.659218	0.764145	0.850336	0.741649	0.421134	0.349646	0.607856	0.310165	0.767047	0.46871
BBS1	0.690428	0.475628	0.348248	0.577822	0.737252	0.447505	0.493613	0.192649	0.693056	0.484669	0.355211	0.522638	0.434634	0.501044	0.646691	0.693356	0.583608	0.54517	0.46426	0.28006
BBS10	0.776778	0.433661	0.659873	0.801469	0.550522	0.591384	0.567003	0.788535	0.603194	0.807263	0.446143	0.506484	0.868754	0.546983	0.420984	0.486527	0.601522	0.896798	0.608041	0.552919
BBS12	0.919144	0.560456	0.478707	0.850743	0.760501	0.317082	0.325725	0.637403	0.833767	0.710545	0.588809	0.309598	0.670984	0.520922	0.389959	0.820223	0.470232	0.746488	0.768294	0.69877
BBS4	0.983422	0.695267	0.745205	0.982493	0.931493	0.339818	0.545701	0.860138	0.863358	0.949434	0.341286	0.774664	0.80276	0.63673	0.694241	0.736748	0.772558	0.74187	0.890623	0.861943
BBS5	0.382758	0.218949	0.326044	0.888155	0.433457	0.822983	0.361341	0.472213	0.714154	0.78259	0.448284	0.452159	0.76288	0.427627	0.383758	0.745258	0.570453	0.323461	0.529361	0.84195
BBS7	0.990517	0.72308	0.995674	0.841658	0.666569	0.650752	0.97423	0.963031	0.771833	0.761465	0.900663	0.877061	0.964411	0.765225	0.571019	0.618967	0.583439	0.739057	0.71595	0.432024
BBS9	0.961722	0.895294	0.774071	0.936067	0.591074	0.832051	0.709669	0.86526	0.984475	0.931361	0.605211	0.664225	0.914207	0.338871	0.636695	0.946187	0.877495	0.893082	0.534634	0.861642
BBX	1	0.977035	0.998894	0.994692	0.95813	0.418365	0.981228	0.976354	0.972346	0.918188	0.870214	0.865004	0.819444	0.949053	0.887491	0.827327	0.952088	0.798912	0.842887	0.749682
BCAM	0.986589	0.922373	0.80644	0.987933	0.903769	0.779874	0.808484	0.809988	0.964782	0.867958	0.751026	0.711952	0.772567	0.778194	0.575893	0.59264	0.658501	0.139305	0.867127	0.654627
BCAN	0.998788	0.980529	0.98742	0.929768	0.934174	0.614667	0.96802	0.969374	0.859784	0.986651	0.701185	0.812243	0.911598	0.862509	0.558501	0.937208	0.821373	0.771205	0.840269	0.842251
BCAP29	0.9987	0.929751	0.997983	0.904618	0.66081	0.902194	0.979556	0.78397	0.728096	0.958678	0.90759	0.965879	0.768551	0.700195	0.216446	0.652937	0.559678	0.905998	0.707944	0.782201
BCAP31	0.741693	0.773983	0.891215	0.258086	0.415393	0.514818	0.844657	0.739314	0.208431	0.318834	0.647541	0.579892	0.61204	0.729131	0.133298	0.195019	0.405874	0.510129	0.305617	0.469329
BCAR3	0.993374	0.931538	0.81664	0.991012	0.948257	0.628273	0.801079	0.771338	0.985695	0.844214	0.754795	0.736704	0.739641	0.749743	0.656803	0.926681	0.967489	0.835881	0.489375	0.576672
BCAS1	0.998399	0.983218	0.939429	0.778362	0.954467	0.434165	0.912093	0.435244	0.806944	0.804998	0.739287	0.842171	0.500681	0.521718	0.44509	0.788411	0.654954	0.698602	0.526115	0.686783
BCAS3	0.999469	0.972788	0.986837	0.950522	0.989013	0.711288	0.915057	0.98635	0.684368	0.957219	0.799876	0.643082	0.970612	0.907997	0.363942	0.686173	0.444099	0.918834	0.622249	0.652176
BCAS4	0.998868	0.896868	0.98459	0.988694	0.823877	0.456502	0.919444	0.925725	0.777459	0.995665	0.613924	0.717056	0.803096	0.924053	0.650522	0.875681	0.690685	0.87247	0.784421	0.908979
BCAT2	0.967304	0.955556	0.710129	0.933678	0.945648	0.464676	0.718303	0.685651	0.806546	0.854007	0.727981	0.669887	0.735775	0.628733	0.535412	0.637482	0.721285	0.535173	0.742604	0.833979
BCCIP	0.817985	0.740968	0.805653	0.750124	0.852981	0.426407	0.678972	0.854308	0.481856	0.848204	0.628229	0.619506	0.896152	0.594754	0.464685	0.453229	0.714367	0.883475	0.52017	0.794294
BCDIN3D	0.792268	0.834581	0.57224	0.742578	0.791207	0.54739	0.420718	0.773629	0.697505	0.664375	0.321346	0.46488	0.745347	0.708758	0.589809	0.651902	0.819268	0.505264	0.599646	0.740039
BCHE	0.996656	0.986589	0.83443	0.935731	0.963464	0.606157	0.601309	0.929459	0.68075	0.954237	0.299903	0.661589	0.86465	0.696762	0.899045	0.66143	0.713332	0.979229	0.715287	0.50506
BCKDHA	0.738376	0.320674	0.396391	0.758254	0.380644	0.356369	0.306175	0.745479	0.692879	0.721559	0.628441	0.301849	0.639163	0.690977	0.483873	0.584687	0.453689	0.728839	0.5181	0.452477
BCKDHB	0.928884	0.909298	0.714809	0.825354	0.808979	0.636969	0.580175	0.772328	0.561093	0.973682	0.287951	0.59801	0.772965	0.493188	0.515419	0.698071	0.832705	0.873293	0.89601	0.866118
BCL10	0.767649	0.623717	0.666233	0.733103	0.571108	0.546983	0.63152	0.735616	0.486049	0.754361	0.608431	0.533731	0.812695	0.624496	0.779874	0.539234	0.470754	0.654804	0.642622	0.690065
BCL11A	1	0.976345	0.999858	0.998877	0.90828	0.241472	0.993401	0.995373	0.996479	0.997302	0.951354	0.934722	0.980777	0.977052	0.743232	0.965579	0.984828	0.924602	0.979229	0.779361
BCL11B	1	0.774071	0.999867	0.998877	0.864897	0.304715	0.995816	0.987854	0.996886	0.997293	0.873071	0.976805	0.928149	0.966339	0.835669	0.981635	0.988447	0.97462	0.846125	0.947036
BCL2	0.986031	0.857803	0.982776	0.878804	0.850814	0.790517	0.979264	0.8227	0.812155	0.954874	0.892923	0.727636	0.803379	0.495232	0.775345	0.90399	0.708395	0.690481	0.958829	0.902981
BCL2A1	0.791446	0.861624	0.431891	0.817374	0.560571	0.905219	0.434076	0.584386	0.878503	0.597125	0.477229	0.403123	0.758846	0.196939	0.543631	0.834519	0.525885	0.286907	0.609881	0.578158
BCL2L1	0.99256	0.947328	0.624363	0.997381	0.97561	0.751415	0.521461	0.885863	0.827893	0.962243	0.583572	0.468347	0.845126	0.659492	0.836146	0.737995	0.827964	0.417038	0.934413	0.804804
BCL2L10	0.729512	0.276586	0.624239	0.572735	0.326174	0.313217	0.403662	0.854069	0.215154	0.701663	0.137827	0.528813	0.898363	0.611775	0.608515	0.259275	0.247289	0.620241	0.259613	0.631029
BCL2L11	0.988004	0.782829	0.823381	0.929644	0.682829	0.479167	0.603963	0.871727	0.830794	0.946806	0.691092	0.744551	0.920311	0.668825	0.773257	0.735439	0.689154	0.483608	0.808378	0.680149
BCL2L12	0.960589	0.914473	0.582564	0.45284	0.91641	0.382661	0.523293	0.566366	0.447735	0.462827	0.548054	0.46779	0.68842	0.427831	0.778379	0.413579	0.573363	0.572311	0.487827	0.450053
BCL2L13	0.940322	0.769259	0.86258	0.91495	0.589986	0.446568	0.780414	0.939066	0.539349	0.904344	0.887031	0.453813	0.746072	0.871444	0.531219	0.502424	0.741384	0.666003	0.753477	0.797744
BCL2L14	0.836562	0.708103	0.838898	0.543427	0.556591	0.478114	0.703698	0.858979	0.627822	0.590587	0.564331	0.560474	0.736792	0.792887	0.422417	0.323868	0.567622	0.371939	0.5329	0.556803
BCL2L15	0.843701	0.402397	0.629503	0.694055	0.234094	0.44797	0.417472	0.811987	0.702203	0.469851	0.397558	0.48175	0.829981	0.5783	0.519825	0.615579	0.531874	0.360333	0.635191	0.465755
BCL3	0.886819	0.903645	0.695303	0.932882	0.69494	0.917534	0.752203	0.805193	0.789818	0.711093	0.593109	0.768171	0.725752	0.528574	0.566481	0.47078	0.475363	0.301716	0.570869	0.6069
BCL6	0.999982	0.979751	0.99977	0.998859	0.95161	0.865083	0.995019	0.991437	0.991649	0.984943	0.959342	0.763163	0.916791	0.907758	0.877672	0.793613	0.850088	0.950929	0.867286	0.731104
BCL6B	0.995046	0.979874	0.554724	0.399549	0.453786	0.880954	0.334094	0.604397	0.562898	0.29816	0.348231	0.587358	0.538862	0.532263	0.859342	0.601233	0.366537	0.324536	0.394865	0.710173
BCL7A	0.99923	0.89417	0.98535	0.977627	0.572293	0.726345	0.983714	0.933661	0.951522	0.875947	0.885456	0.933634	0.901035	0.869728	0.910333	0.373027	0.968144	0.719515	0.626371	0.87515
BCL7B	0.90161	0.730237	0.61618	0.688385	0.469117	0.431998	0.545948	0.513482	0.759421	0.549372	0.598673	0.592755	0.596161	0.538429	0.600814	0.668852	0.734138	0.545294	0.578194	0.506254
BCL9	0.999628	0.969029	0.848346	0.995506	0.89862	0.679149	0.89034	0.675708	0.960518	0.9964	0.812323	0.905847	0.554193	0.74448	0.759368	0.892631	0.905777	0.476752	0.956484	0.848478
BCL9L	0.939791	0.864234	0.873434	0.881414	0.657466	0.710156	0.685784	0.901354	0.863385	0.7862	0.52837	0.4283	0.539995	0.791773	0.738181	0.702742	0.650646	0.799947	0.616923	0.60974
BCLAF1	0.917728	0.903751	0.797673	0.808112	0.898744	0.256865	0.525257	0.950203	0.948823	0.623399	0.87078	0.37278	0.762199	0.777565	0.517887	0.895019	0.787942	0.762739	0.750088	0.589181
BCO2	0.949496	0.816684	0.907679	0.988278	0.749222	0.771789	0.847576	0.743675	0.977981	0.822222	0.380467	0.722222	0.787013	0.533156	0.625142	0.871815	0.752026	0.614119	0.54946	0.559881
BCOR	0.957979	0.715119	0.976309	0.971612	0.799107	0.42354	0.811332	0.967233	0.969223	0.6398	0.555617	0.684085	0.905096	0.904653	0.889712	0.34095	0.952335	0.363048	0.525035	0.659917
BCORL1	0.944754	0.76779	0.730591	0.658333	0.580989	0.663261	0.461553	0.669604	0.776725	0.595002	0.58474	0.230025	0.64241	0.420639	0.453795	0.741737	0.641985	0.781122	0.717861	0.465977
BCR	0.96526	0.847903	0.989986	0.89923	0.807024	0.759059	0.965048	0.946736	0.81557	0.857431	0.888172	0.513774	0.906113	0.819294	0.611279	0.832422	0.800699	0.794843	0.606599	0.726575
BDH1	0.866375	0.778937	0.767259	0.796152	0.567949	0.737146	0.726973	0.803114	0.734519	0.693754	0.205502	0.678884	0.806511	0.711571	0.604503	0.768303	0.276504	0.438659	0.79785	0.54578
BDH2	0.649478	0.729874	0.634581	0.953211	0.602672	0.685554	0.521134	0.543569	0.796798	0.893064	0.453813	0.527486	0.47922	0.524965	0.733608	0.823151	0.75982	0.872028	0.759519	0.682634
BDKRB1	0.966702	0.584616	0.863163	0.786085	0.601712	0.632266	0.836138	0.379246	0.536996	0.714296	0.600495	0.85445	0.282378	0.607856	0.802309	0.47634	0.572983	0.692007	0.554919	0.662385
BDKRB2	0.671718	0.649655	0.665658	0.469206	0.639048	0.606042	0.721043	0.510041	0.697653	0.383687	0.691755	0.783198	0.544922	0.375115	0.475637	0.615239	0.652046	0.570913	0.178845	0.289396
BDNF	0.999876	0.678114	0.996063	0.418241	0.713924	0.406396	0.737721	0.983466	0.358094	0.604565	0.421833	0.914995	0.912818	0.947028	0.606166	0.33934	0.389703	0.558997	0.545276	0.4385
BDP1	0.916976	0.894639	0.531644	0.944666	0.891012	0.80552	0.284439	0.69118	0.756891	0.852353	0.360607	0.343197	0.671886	0.570497	0.476283	0.761615	0.643179	0.876566	0.846523	0.487854
BECN1	0.92416	0.310288	0.684094	0.820824	0.304114	0.492312	0.725292	0.620674	0.687473	0.699177	0.690304	0.486288	0.595648	0.531608	0.661173	0.641021	0.580034	0.678149	0.690295	0.436598
BEGAIN	0.999275	0.748717	0.980591	0.998098	0.659607	0.448779	0.696523	0.978583	0.9964	0.979087	0.770382	0.487465	0.936898	0.790172	0.639597	0.95291	0.976115	0.965747	0.875195	0.57201
BEND2	0.544294	0.417967	0.558705	0.443303	0.743542	0.304569	0.552327	0.462049	0.812155	0.275221	0.418808	0.607537	0.603583	0.219294	0.423071	0.805211	0.589632	0.333846	0.650964	0.176469
BEND3	0.938066	0.922665	0.779742	0.693825	0.700504	0.662447	0.668701	0.95207	0.51764	0.738137	0.540782	0.65107	0.919312	0.778636	0.796983	0.44732	0.437137	0.285819	0.492525	0.604609
BEND4	0.998744	0.906246	0.973001	0.97669	0.797081	0.776044	0.835828	0.995851	0.907688	0.976681	0.809528	0.907281	0.980688	0.993091	0.967843	0.890189	0.75253	0.972143	0.793675	0.750725
BEND5	0.782732	0.390579	0.889782	0.59379	0.372815	0.631446	0.777123	0.944232	0.827813	0.475389	0.514747	0.83781	0.870064	0.888093	0.586138	0.657444	0.472841	0.749708	0.315632	0.446647
BEND6	0.989057	0.802725	0.973355	0.87446	0.782979	0.311226	0.962084	0.975566	0.969144	0.966861	0.736952	0.728919	0.836014	0.92193	0.846603	0.813898	0.897346	0.682599	0.833077	0.577822
BEND7	0.999584	0.982166	0.959952	0.993684	0.951822	0.91051	0.625035	0.8385	0.725938	0.973001	0.559015	0.614703	0.803742	0.643728	0.433263	0.857104	0.789774	0.823673	0.690579	0.981546
BEST1	0.809731	0.835271	0.873231	0.512385	0.710961	0.795665	0.784041	0.818091	0.661492	0.283802	0.673408	0.506423	0.888367	0.703167	0.498169	0.720037	0.439137	0.605697	0.270736	0.521559
BEST2	0.591162	0.833218	0.526805	0.265278	0.75629	0.805426	0.499522	0.615349	0.31917	0.405511	0.446276	0.50245	0.751557	0.586943	0.506418	0.336584	0.413429	0.477495	0.336527	0.581431
BEST3	0.74095	0.805591	0.609368	0.704556	0.839402	0.487593	0.525602	0.66419	0.599478	0.666357	0.475805	0.630237	0.620975	0.55698	0.628379	0.353963	0.599761	0.678866	0.757626	0.637358
BEST4	0.990198	0.208307	0.777442	0.946762	0.255582	0.347014	0.738314	0.780671	0.922665	0.849699	0.76281	0.648496	0.779503	0.734881	0.635005	0.647098	0.868339	0.344029	0.625257	0.789411
BET1	0.67991	0.654653	0.560288	0.643869	0.654777	0.364384	0.443878	0.587473	0.750451	0.598213	0.437712	0.394843	0.577804	0.588606	0.480387	0.686244	0.706564	0.468684	0.492242	0.523293
BET1L	0.673478	0.457856	0.560359	0.718701	0.652565	0.46618	0.497479	0.632493	0.657051	0.625955	0.717759	0.513367	0.633369	0.616817	0.636837	0.549478	0.680883	0.771806	0.50161	0.422505
BEX1	0.85552	0.60621	0.95813	0.775106	0.535704	0.572558	0.68888	0.868135	0.848585	0.731847	0.624575	0.690419	0.734209	0.678742	0.505149	0.328167	0.733165	0.667781	0.815304	0.536067
BEX2	0.862341	0.682829	0.929503	0.694064	0.732316	0.403114	0.68581	0.839314	0.807608	0.720134	0.239694	0.704671	0.839614	0.48144	0.594736	0.822098	0.566242	0.543808	0.763278	0.434713
BEX4	0.933961	0.536262	0.924682	0.832157	0.605883	0.349558	0.842542	0.886819	0.819551	0.716994	0.630839	0.732369	0.965402	0.68658	0.544515	0.818002	0.573965	0.633192	0.825	0.480361
BEX5	0.689561	0.494701	0.923841	0.60575	0.552105	0.397948	0.515809	0.837332	0.69141	0.448788	0.596913	0.478937	0.728565	0.726778	0.678937	0.424829	0.602247	0.261217	0.482935	0.614977
BFSP1	0.900947	0.47945	0.766578	0.791047	0.633431	0.52462	0.37293	0.963508	0.474027	0.789004	0.319082	0.463385	0.821169	0.902725	0.757236	0.52163	0.595701	0.676831	0.773567	0.556219
BFSP2	0.650106	0.370577	0.760421	0.746063	0.300478	0.543064	0.769091	0.878804	0.533192	0.76043	0.649655	0.512111	0.843082	0.754114	0.367613	0.456122	0.489809	0.432024	0.679653	0.608785
BGLAP	0.64018	0.753707	0.608634	0.522098	0.457528	NA	0.616118	0.748664	0.550668	0.421059	NA	0.586536	0.694259	0.59417	0.609407	NA	0.45036	NA	0.434643	NA
BGN	0.907546	0.831148	0.51963	0.636562	0.691012	0.750442	0.457915	0.825672	0.634259	0.634926	0.438128	0.564319	0.556794	0.721665	0.68213	0.754512	0.529989	0.621054	0.601321	0.515599
BHLHB9	0.885925	0.69126	0.714013	0.802406	0.633855	0.457018	0.563579	0.765074	0.680794	0.814508	0.640965	0.355573	0.766941	0.707307	0.750142	0.570652	0.560156	0.646302	0.781785	0.440136
BHLHE22	0.99793	0.31296	0.990853	0.984793	0.572903	0.405768	0.972346	0.9615	0.963332	0.452415	0.866773	0.670117	0.830936	0.986553	0.527044	0.90192	0.796497	0.623355	0.415525	0.380688
BHLHE40	0.999982	0.987128	0.997585	0.998461	0.929397	0.91135	0.988774	0.860669	0.739765	0.991251	0.906493	0.893409	0.668931	0.847036	0.710501	0.373293	0.69302	0.963022	0.830901	0.946824
BHMG1	0.812686	0.605449	0.736553	0.675398	0.415295	0.67669	0.692454	0.788933	0.620798	0.533218	0.773523	0.710359	0.810952	0.743878	0.823301	0.523257	0.67554	0.543976	0.453937	0.422541
BHMT	0.871001	0.596736	0.833793	0.653592	0.659006	0.464039	0.723169	0.772417	0.765172	0.507458	0.631254	0.591676	0.740057	0.758678	0.493931	0.68037	0.565322	0.596736	0.56327	0.426
BHMT2	0.922408	0.638411	0.846939	0.986377	0.768436	0.476517	0.756157	0.720736	0.838314	0.944383	0.481431	0.675823	0.785138	0.477406	0.261518	0.778733	0.742206	0.746329	0.945727	0.943303
BICC1	0.878061	0.779229	0.981042	0.796169	0.742481	0.774018	0.974593	0.919073	0.62132	0.825027	0.919064	0.80161	0.848611	0.785801	0.757166	0.651566	0.354158	0.527787	0.792932	0.916561
BICD1	0.998337	0.988349	0.994409	0.889791	0.920064	0.925504	0.957024	0.936359	0.780529	0.978273	0.781714	0.863685	0.961589	0.870152	0.810147	0.832219	0.746691	0.719188	0.793232	0.955317
BICD2	0.978087	0.914712	0.808254	0.752114	0.864517	0.678592	0.742879	0.823036	0.77807	0.541277	0.691154	0.777964	0.801999	0.61894	0.571842	0.503167	0.600531	0.645073	0.490632	0.640074
BID	0.980087	0.964508	0.946824	0.833493	0.800106	0.801247	0.770851	0.915764	0.784581	0.951398	0.459908	0.694719	0.624752	0.84532	0.755202	0.524505	0.876477	0.801469	0.808625	0.213278
BIK	0.746099	0.479954	0.640623	0.807564	0.402176	0.568516	0.573346	0.757626	0.515623	0.832528	0.715955	0.512288	0.584227	0.806883	0.502807	0.587049	0.272116	0.647744	0.666446	0.696019
BIN1	0.934705	0.987013	0.914473	0.73198	0.943374	0.813438	0.904919	0.855874	0.76219	0.738349	0.608581	0.900177	0.795586	0.847912	0.84486	0.58712	0.580679	0.787783	0.714897	0.607581
BIN2	0.99839	0.994489	0.488287	0.568135	0.639101	0.936518	0.393445	0.592879	0.429662	0.607281	0.456803	0.473363	0.808882	0.568816	0.645603	0.384218	0.448576	0.640464	0.774398	0.524885
BIN3	0.994038	0.672665	0.948894	0.896913	0.718869	0.398859	0.794444	0.929751	0.885173	0.676309	0.839774	0.52316	0.929768	0.847258	0.632794	0.79647	0.732652	0.770073	0.670913	0.498487
BIRC2	0.915764	0.494091	0.69034	0.902521	0.342764	0.609713	0.526265	0.885138	0.753008	0.78727	0.509926	0.404768	0.586837	0.587235	0.592569	0.684634	0.726079	0.872019	0.476088	0.741145
BIRC5	0.816596	0.756838	0.694453	0.421806	0.668993	0.609718	0.575195	0.78903	0.447505	0.521568	0.698797	0.537447	0.80621	0.764437	0.517136	0.525053	0.399177	0.282166	0.370612	0.655352
BIRC6	1	0.954883	0.858661	0.9987	0.941561	0.384413	0.785067	0.91618	0.995232	0.98919	0.782449	0.608484	0.903866	0.596975	0.605113	0.95905	0.816242	0.979609	0.954485	0.833263
BIRC7	0.860306	0.761226	0.735536	0.417905	0.79701	0.720546	0.532957	0.922293	0.417887	0.48359	NA	0.56618	0.819913	0.578928	0.331591	NA	0.311831	NA	NA	0.924628
BIVM	0.851177	0.770329	0.770639	0.747833	0.692728	0.745771	0.751884	0.595975	0.430635	0.766737	0.668462	0.366631	0.850442	0.289022	0.656989	0.354016	0.669851	0.657086	0.423992	0.337288
BLCAP	0.893047	0.726725	0.951185	0.873018	0.572532	0.490729	0.949929	0.600106	0.878468	0.828096	0.701999	0.905087	0.542578	0.730334	0.675655	0.846143	0.619993	0.571285	0.874133	0.747134
BLID	0.813623	0.670285	0.552795	0.60054	0.602008	NA	0.478368	0.706334	0.628508	0.60268	0.429069	0.671084	0.914269	0.559634	0.588252	0.714915	0.465782	0.272965	0.597912	0.353462
BLK	0.507856	0.68658	0.391074	0.544082	0.560916	0.300062	0.374062	0.616985	0.590101	0.529857	0.503238	0.230556	0.791976	0.400725	0.582652	0.467958	0.492905	0.510395	0.678123	0.523089
BLMH	0.860704	0.71112	0.794922	0.721532	0.768816	0.465278	0.64977	0.939897	0.621054	0.629653	0.591782	0.799505	0.836456	0.899867	0.664597	0.771585	0.323018	0.796267	0.597072	0.57316
BLNK	0.998178	0.991658	0.570993	0.764915	0.473885	0.897532	0.484015	0.673938	0.672903	0.835218	0.491534	0.420692	0.655432	0.729954	0.618551	0.444843	0.729786	0.386624	0.833307	0.831891
BLOC1S1	0.494993	0.537412	0.607599	0.448593	0.819206	0.252288	0.567534	0.607095	0.404246	0.381635	0.723301	0.443135	0.564154	0.536562	0.629901	0.246966	0.510518	0.594551	0.563685	0.298293
BLOC1S2	0.947098	0.328609	0.846479	0.581838	0.401849	0.404671	0.835111	0.816463	0.832484	0.428114	0.628512	0.939844	0.693701	0.785536	0.393675	0.625708	0.808935	0.461323	0.294754	0.615481
BLOC1S3	0.626407	0.358271	0.620727	0.493631	0.32584	0.493265	0.558572	0.705865	0.433395	0.654264	0.455909	0.398912	0.578291	0.695249	0.466578	0.412827	0.59402	0.653202	0.567224	0.39992
BLOC1S4	0.686757	0.390694	0.539968	0.734899	0.658386	0.361129	0.649301	0.517498	0.674045	0.592357	0.612252	0.738491	0.326539	0.58213	0.596373	0.721426	0.476	0.515791	0.652937	0.500416
BLOC1S5	0.474213	0.460589	0.132343	0.667224	0.378401	0.476128	0.1592	0.457166	0.59394	0.73305	0.180989	0.62193	0.392472	0.491578	0.404503	NA	0.54854	0.778012	0.606962	NA
BLOC1S6	0.880724	0.482617	0.947311	0.591985	0.378565	0.692427	0.644214	0.731785	0.704149	0.561085	0.706024	0.542091	0.656352	0.855352	0.475442	0.608475	0.730998	0.606962	0.402512	0.654591
BLVRA	0.976645	0.854936	0.684864	0.800982	0.904795	0.676362	0.730264	0.827318	0.706423	0.82124	0.560775	0.596346	0.96718	0.753795	0.431139	0.583077	0.702857	0.906688	0.867693	0.464181
BLVRB	0.927141	0.855308	0.656989	0.87607	0.888225	0.584722	0.380166	0.749841	0.950717	0.594736	0.57293	0.393657	0.66488	0.665534	0.744117	0.679618	0.865817	0.505104	0.627194	0.526964
BLZF1	0.870993	0.547169	0.713022	0.497399	0.278972	0.62753	0.739305	0.650195	0.654503	0.473549	0.664234	0.718268	0.523461	0.605255	0.24724	0.563473	0.674354	0.433041	0.57377	0.542029
BMF	0.906838	0.764022	0.565119	0.904662	0.709253	0.705467	0.60966	0.700478	0.412969	0.532343	0.550628	0.530339	0.740234	0.696152	0.406082	0.326743	0.855078	0.478415	0.628432	0.563685
BMI1	0.395577	0.842596	0.594321	0.33382	0.806812	NA	0.617861	0.606467	0.309545	0.433271	0.427955	0.557873	0.427459	0.540004	0.262102	0.405255	0.339986	0.426168	0.768622	0.304976
BMP2	0.989676	0.887827	0.947373	0.982024	0.776097	0.682402	0.882688	0.992233	0.960041	0.988243	0.544692	0.898399	0.980954	0.822523	0.914818	0.818869	0.945665	0.966171	0.445037	0.645037
BMP2K	0.999204	0.995533	0.885571	0.928609	0.959899	0.929547	0.858926	0.9092	0.83696	0.948646	0.477203	0.838048	0.745373	0.723921	0.796028	0.401566	0.972001	0.39049	0.675336	0.635483
BMP3	0.972532	0.527548	0.87508	0.975566	0.895603	0.564968	0.814889	0.426221	0.81534	0.994745	0.689858	0.666578	0.799735	0.284766	0.966534	0.57096	0.705591	0.559475	0.969188	0.858148
BMP4	0.851354	0.845824	0.683908	0.737084	0.805653	0.743737	0.731759	0.618507	0.697877	0.778724	0.740477	0.386872	0.739853	0.595771	0.708838	0.445325	0.688491	0.744851	0.456732	0.684731
BMP5	0.845152	0.282953	0.641295	0.416791	0.496939	0.362916	0.477539	0.571939	0.385341	0.644011	0.470771	0.436191	0.538155	0.599699	0.319843	0.510757	0.285863	0.572036	0.559528	0.669931
BMP6	0.996833	0.98512	0.989862	0.997983	0.456741	0.891561	0.96051	0.990623	0.994674	0.959873	0.663119	0.868409	0.652291	0.977433	0.947488	0.878539	0.778884	0.294993	0.817012	0.696054
BMP7	0.999912	0.979494	0.992047	0.997682	0.922638	0.216047	0.980255	0.590101	0.990101	0.497523	0.958705	0.32853	0.725911	0.51534	0.855644	0.602194	0.980175	0.494002	0.510784	0.294568
BMPER	0.98589	0.868542	0.807909	0.990225	0.892082	0.688951	0.795364	0.92822	0.976999	0.779644	0.54018	0.820037	0.978707	0.887509	0.775469	0.789632	0.987588	0.654512	0.876177	0.515234
BMPR1A	0.993949	0.98336	0.949788	0.914482	0.933501	0.886394	0.745311	0.899478	0.962367	0.925823	0.69379	0.712721	0.718551	0.777468	0.515313	0.509121	0.738146	0.957864	0.480502	0.626115
BMPR1B	0.99839	0.995143	0.971568	0.756016	0.994409	0.891065	0.963349	0.947886	0.79302	0.857113	0.902619	0.608546	0.817481	0.657918	0.520648	0.801495	0.226044	0.804839	0.545886	0.567649
BMPR2	0.997373	0.992923	0.982528	0.903424	0.956467	0.929414	0.93696	0.979273	0.878229	0.858263	0.89992	0.408802	0.942843	0.853132	0.394099	0.490791	0.546753	0.842029	0.411023	0.817268
BMX	0.722505	0.823195	0.694604	0.624107	0.892746	0.6385	0.645869	0.59256	0.840295	0.363623	0.613278	0.776937	0.556653	0.662995	0.817896	0.830208	0.569223	0.709417	0.184227	0.542817
BNC1	0.678769	0.524168	0.367861	0.655777	0.547903	0.565027	0.370577	0.441003	0.415959	0.816481	0.402725	0.591561	0.374142	0.314119	0.607104	0.344904	0.504618	0.652601	0.693117	0.420099
BNC2	0.933466	0.793436	0.559563	0.56779	0.757838	0.65491	0.448125	0.540826	0.292029	0.596877	0.543286	0.325257	0.655326	0.627725	0.682272	0.38903	0.334262	0.643808	0.540048	0.577274
BNIP1	0.9148	0.84762	0.908802	0.914579	0.944418	0.386845	0.86526	0.81227	0.92661	0.771603	0.809059	0.613951	0.665145	0.721019	0.809492	0.81411	0.846488	0.599292	0.831989	0.66664
BNIP3	0.831847	0.699337	0.854069	0.926247	0.617604	0.694427	0.813836	0.950433	0.598301	0.971753	0.641401	0.738349	0.886323	0.864782	0.681316	0.669259	0.520073	0.927875	0.837473	0.534766
BNIP3L	0.904627	0.889322	0.698531	0.690755	0.810439	0.541286	0.450009	0.591472	0.883493	0.653724	0.737863	0.296966	0.587792	0.662721	0.700257	0.767693	0.845232	0.259377	0.670533	0.346665
BNIPL	0.976327	0.461377	0.973753	0.632378	0.30322	0.493998	0.945939	0.794515	0.679122	0.510103	0.563862	0.923443	0.495833	0.811722	0.521541	0.726902	0.616428	0.579078	0.667304	0.321568
BOC	0.909846	0.810492	0.613217	0.753025	0.834855	0.542657	0.60675	0.606095	0.665844	0.703468	0.572275	0.680237	0.623275	0.759138	0.556361	0.547806	0.58313	0.604273	0.791428	0.41327
BOD1L1	0.796745	0.744559	0.966348	0.625557	0.73842	0.562633	0.925513	0.918188	0.617896	0.482564	0.911978	0.772735	0.955414	0.696382	0.623602	0.602964	0.557307	0.614305	0.813438	0.338677
BOK	0.935722	0.949168	0.828052	0.974186	0.892781	0.827804	0.549222	0.97515	0.741826	0.967958	0.782727	0.540879	0.992082	0.870745	0.638411	0.532608	0.781768	0.414349	0.552389	0.819834
BOLA1	0.879538	0.807484	0.931511	0.651929	0.510934	0.782272	0.89801	0.69532	0.731458	0.607519	0.768117	0.652707	0.549567	0.798416	0.603282	0.618347	0.70238	0.613429	0.468569	0.501123
BOLA3	0.992817	0.893931	0.95721	0.99417	0.783608	0.742649	0.915579	0.569568	0.647895	0.985218	0.86273	0.521868	0.72362	0.436589	0.69647	0.621966	0.423036	0.743719	0.663181	0.856343
BOLL	0.794506	0.287845	0.910218	0.363447	0.870241	0.383484	0.932785	0.735244	0.38604	0.64831	0.831635	0.880777	0.739508	0.658669	0.177981	0.406626	0.532608	0.409218	0.702194	0.537367
BOP1	0.911474	0.736483	0.639482	0.674337	0.682856	0.349452	0.46618	0.754609	0.722488	0.521391	0.559227	0.489632	0.602672	0.772417	0.517286	0.796346	0.303839	0.738898	0.479423	0.456838
BORA	0.919268	0.665446	0.829034	0.636492	0.278494	0.795073	0.569188	0.959935	0.399239	0.838084	0.686031	0.601973	0.813526	0.799292	0.596355	0.233254	0.554627	0.783342	0.570011	0.607573
BPGM	0.656148	0.494073	0.606918	0.50084	0.550327	0.427605	0.638747	0.455078	0.672258	0.516976	0.406564	0.805423	0.318312	0.603892	0.516861	0.650628	0.510341	0.194851	0.644011	0.69379
BPHL	0.970621	0.864535	0.960341	0.911916	0.843763	0.381891	0.745161	0.782042	0.644471	0.971267	0.474257	0.68911	0.764623	0.570073	0.513102	0.628892	0.860058	0.920621	0.742534	0.642392
BPI	0.528901	0.721019	0.580016	0.467596	0.568838	0.752384	0.581776	0.413163	0.486394	0.590065	0.739889	0.351	0.516808	0.422355	0.327256	0.622881	0.556493	0.486996	0.785939	0.285881
BPIFA2	0.42285	0.664809	0.229981	0.615932	0.464641	0.701243	0.301955	0.49732	0.565596	0.677928	0.229559	0.545241	0.332113	0.668976	0.414221	0.63144	0.32722	0.792786	0.599469	0.649766
BPIFA3	0.485855	0.768271	0.580149	0.357236	0.461866	NA	0.600637	0.53574	0.542383	0.303786	0.706467	0.441154	0.530166	0.507458	0.435956	0.664384	0.558957	0.220285	0.607741	0.750519
BPIFB1	0.745453	0.785598	0.468666	0.202557	0.514305	0.870305	0.423514	0.717162	0.370338	0.316286	0.274089	0.569002	0.732245	0.616499	0.403136	0.340599	0.582113	0.153795	0.57807	0.632953
BPIFB2	0.298098	0.678034	0.548646	0.298496	0.64452	NA	0.61334	0.353636	0.322665	0.414659	0.682873	0.571665	0.841127	0.272328	0.673142	0.301349	0.488694	0.366645	0.460386	0.555467
BPIFB4	0.525849	0.588199	0.613155	0.469878	0.644949	0.597129	0.620966	0.599425	0.306582	0.659315	0.547678	0.649646	0.539685	0.578087	0.565605	0.297284	0.366437	0.477256	0.512067	0.724319
BPIFC	0.94954	0.598921	0.750203	0.951513	0.470665	0.582493	0.698717	0.642383	0.584068	0.900035	0.657228	0.488048	0.614809	0.636146	0.789013	0.767949	0.27239	0.817348	0.6763	0.767038
BPNT1	0.983634	0.442772	0.923178	0.7977	0.373222	0.576911	0.732909	0.795108	0.868347	0.704467	0.765225	0.549867	0.642534	0.728043	0.775566	0.636925	0.72186	0.750389	0.650053	0.351902
BPTF	0.998859	0.680361	0.984342	0.992932	0.826911	0.604804	0.941012	0.961518	0.918516	0.911465	0.802999	0.308112	0.807148	0.733855	0.826115	0.847125	0.823726	0.808625	0.784643	0.457343
BRAF	0.932537	0.901805	0.869206	0.996099	0.54187	0.664145	0.86104	0.850274	0.938694	0.985262	0.919604	0.588491	0.446992	0.881626	0.683811	0.900327	0.790747	0.862429	0.912624	0.837173
BRAP	0.969038	0.684943	0.776911	0.898275	0.556352	0.697859	0.430237	0.648133	0.797346	0.87492	0.572266	0.387084	0.698708	0.586571	0.480432	0.54218	0.824611	0.758404	0.438199	0.593808
BRAT1	0.946877	0.874239	0.667091	0.771824	0.811987	0.487606	0.587995	0.807113	0.777194	0.666578	0.285306	0.408944	0.74333	0.691879	0.648301	0.666463	0.575929	0.825991	0.445064	0.637677
BRCA1	0.852742	0.868409	0.613862	0.92155	0.771798	0.678839	0.400257	0.727557	0.837332	0.759439	0.491437	0.455626	0.846108	0.603185	0.774973	0.262783	0.812173	0.570816	0.811757	0.682758
BRCA2	0.878618	0.836492	0.815614	0.755441	0.734873	0.675646	0.839765	0.691242	0.823921	0.64632	0.437173	0.790145	0.795789	0.560492	0.522107	0.787367	0.7786	0.469639	0.502344	0.645939
BRCC3	0.960899	0.500548	0.834722	0.743763	0.465313	0.618746	0.643808	0.76158	0.645833	0.689791	0.59977	0.574584	0.755096	0.707564	0.43259	0.633033	0.549089	0.414712	0.34555	0.624637
BRD1	0.883183	0.83436	0.850195	0.526566	0.287757	0.48259	0.707449	0.813774	0.338349	0.541525	0.652972	0.583307	0.409183	0.752521	0.500124	0.295179	0.433422	0.555334	0.611085	0.544064
BRD2	0.897594	0.718816	0.738969	0.777689	0.80253	0.294285	0.728202	0.758041	0.844223	0.75261	0.741578	0.712739	0.771143	0.716676	0.731936	0.703662	0.910403	0.782856	0.681334	0.558245
BRD3	0.731007	0.843905	0.927229	0.727663	0.77178	0.784413	0.871116	0.932068	0.656714	0.659625	0.454485	0.814747	0.854317	0.870515	0.767277	0.435386	0.536916	0.838562	0.588862	0.643648
BRD8	0.811589	0.877371	0.840587	0.692534	0.655494	0.735421	0.791242	0.436049	0.792675	0.595285	0.679388	0.847063	0.646338	0.322532	0.419108	0.505564	0.895701	0.590773	0.605626	0.518648
BRD9	0.659076	0.33436	0.70161	0.583209	0.721691	0.170984	0.367003	0.716454	0.581299	0.439349	0.506343	0.306299	0.589605	0.812606	0.722107	0.520939	0.522443	0.417489	0.39747	0.41081
BRDT	0.80069	0.681272	0.819498	0.602955	0.712925	0.501769	0.635129	0.820948	0.640543	0.442684	0.483413	0.580839	0.729821	0.888296	0.642551	0.418374	0.549867	0.549743	0.515623	0.395763
BRF1	0.564933	0.882281	0.732431	0.63551	0.876062	0.315234	0.858546	0.572107	0.407794	0.804052	0.796568	0.444099	0.628583	0.733891	0.579423	0.282838	0.565057	0.848788	0.433643	0.570453
BRF2	0.932015	0.619179	0.900283	0.645276	0.400832	0.674093	0.80176	0.804715	0.601079	0.630432	0.789349	0.728645	0.671541	0.736881	0.761208	0.268754	0.78413	0.604158	0.478512	0.701867
BRI3	0.726955	0.749186	0.710288	0.654795	0.602601	0.464154	0.455945	0.739685	0.556467	0.429963	0.426937	0.387022	0.72554	0.887288	0.766906	0.495533	0.510218	0.270037	0.538818	0.501238
BRI3BP	0.997567	0.734784	0.978512	0.974009	0.484236	0.667613	0.91388	0.930582	0.728406	0.879715	0.68382	0.747364	0.951964	0.721435	0.553344	0.73144	0.494091	0.74425	0.643905	0.751053
BRINP1	0.995984	0.900062	0.999107	0.99862	0.805856	0.68313	0.954069	0.99647	0.980786	0.976362	0.902282	0.873921	0.992029	0.900548	0.543984	0.554565	0.966808	0.891755	0.909386	0.841507
BRINP2	0.999991	0.703848	0.998912	0.998823	0.715879	0.769666	0.993047	0.950416	0.996515	0.907245	0.797603	0.956838	0.921656	0.921417	0.897337	0.941331	0.923063	0.922231	0.8513	0.344984
BRINP3	1	0.982679	0.999354	0.998779	0.937279	0.627044	0.957431	0.990242	0.970701	0.996753	0.733908	0.895993	0.897735	0.934041	0.246488	0.748151	0.935793	0.952362	0.972019	0.77676
BRIP1	0.954538	0.735625	0.809006	0.851946	0.785934	0.678795	0.791463	0.730016	0.86756	0.698461	0.610253	0.804069	0.59962	0.619887	0.522567	0.563792	0.631148	0.341428	0.662942	0.703574
BRIX1	0.88911	0.738535	0.67715	0.864393	0.598629	0.695745	0.584147	0.670975	0.486023	0.762642	0.457847	0.589738	0.665879	0.663358	0.428884	0.358802	0.753096	0.758148	0.719391	0.290817
BRK1	0.98305	0.847072	0.896134	0.437093	0.508289	0.171382	0.911916	0.351327	0.458687	0.505901	0.771063	0.490278	0.620957	0.55092	0.395019	0.493038	0.435014	0.446506	0.535916	0.46764
BRMS1	0.979025	0.716746	0.951734	0.553043	0.747735	0.495497	0.854874	0.935085	0.540623	0.544285	0.726982	0.808121	0.808616	0.903539	0.442861	0.586598	0.399045	0.714659	0.323974	0.501929
BRMS1L	0.965853	0.732236	0.642224	0.950557	0.80606	0.452574	0.401433	0.618321	0.928185	0.751203	0.437093	0.539119	0.665021	0.530387	0.421143	0.791171	0.60882	0.629866	0.640402	0.779291
BROX	0.695232	0.731546	0.68443	0.696285	0.512712	0.631175	0.644409	0.554777	0.662925	0.801831	0.662969	0.674894	0.480653	0.550239	0.339384	0.526831	0.860173	0.45414	0.600548	0.70529
BRPF1	0.982537	0.649593	0.93635	0.454193	0.671134	0.507696	0.663818	0.92922	0.392551	0.547302	0.509023	0.449602	0.75253	0.837872	0.50414	0.388774	0.459245	0.402052	0.549673	0.54755
BRPF3	0.997638	0.764933	0.908723	0.956608	0.65989	0.676203	0.949867	0.830892	0.808687	0.909076	0.642463	0.681184	0.692251	0.79816	0.148337	0.749938	0.716658	0.831776	0.528795	0.282281
BRSK1	0.963703	0.904317	0.610173	0.980768	0.860492	0.520453	0.647567	0.403937	0.872488	0.894073	0.786058	0.542498	0.387376	0.579989	0.692144	0.682714	0.754326	0.891914	0.744966	0.599151
BRSK2	0.996824	0.164703	0.9033	0.923319	0.400584	0.711377	0.621214	0.781838	0.976929	0.438562	0.656891	0.52155	0.783316	0.746594	0.790021	0.905847	0.957732	0.32538	0.72124	0.322045
BRWD1	0.978114	0.873983	0.938491	0.760359	0.668312	0.663809	0.913685	0.680786	0.616074	0.646921	0.769038	0.895763	0.544577	0.615172	0.542737	0.528946	0.691357	0.523248	0.79939	0.278247
BRWD3	0.940481	0.826929	0.92308	0.76311	0.909245	0.481803	0.726752	0.907794	0.744772	0.540835	0.690234	0.658749	0.824363	0.880786	0.702972	0.532599	0.580131	0.737659	0.445329	0.434572
BSCL2	0.841012	0.619365	0.645789	0.558077	0.814145	0.266242	0.565897	0.608528	0.927256	0.57546	0.618993	0.367445	0.640924	0.560536	0.72262	0.633785	0.944453	0.532228	0.466737	0.48436
BSDC1	0.943347	0.821276	0.590888	0.860571	0.657767	0.829609	0.451469	0.917746	0.835218	0.797328	0.360916	0.728335	0.759439	0.881016	0.825522	0.577707	0.540189	0.741251	0.609085	0.765543
BSG	0.974717	0.961297	0.472072	0.62653	0.827318	0.817162	0.330617	0.516711	0.376964	0.588217	0.555458	0.0923036	0.635465	0.308891	0.183979	0.554936	0.642251	0.534669	0.596576	0.406546
BSN	0.999814	0.615817	0.99962	0.976822	0.614482	0.437075	0.968551	0.871382	0.974717	0.807086	0.678671	0.977636	0.766676	0.757714	0.437182	0.796054	0.964322	0.547585	0.723036	0.566941
BSPRY	0.993082	0.566782	0.817304	0.970603	0.505334	0.615835	0.674602	0.858457	0.839075	0.992657	0.594126	0.678025	0.918524	0.799602	0.707634	0.83359	0.834766	0.567171	0.907758	0.92385
BST1	0.640932	0.728654	0.40575	0.850814	0.592525	0.722196	0.443825	0.352061	0.726274	0.803379	0.475513	0.36741	0.51426	0.285076	0.498611	0.553654	0.616171	0.630998	0.722222	0.528875
BST2	0.976292	0.940287	0.381737	0.450398	0.964075	0.821935	0.444527	0.372488	0.402678	0.493507	0.400345	0.807885	0.572687	0.347146	0.594663	0.503769	0.448396	0.280317	0.574292	0.577235
BSX	0.699673	0.399222	0.791737	0.60399	0.509121	0.459253	0.685412	0.856644	0.497231	0.622249	0.56327	0.753963	0.672072	0.796037	0.671094	0.525571	0.382864	0.512509	0.413628	0.444385
BTAF1	0.84663	0.892587	0.683528	0.955175	0.654883	0.699814	0.657068	0.888951	0.744551	0.957334	0.660209	0.511624	0.808776	0.792136	0.708519	0.727981	0.552389	0.50928	0.673266	0.69256
BTBD1	0.988473	0.985881	0.827521	0.727902	0.788517	0.905901	0.592189	0.926132	0.505874	0.699814	0.358201	0.645099	0.924779	0.901849	0.346877	0.432422	0.508678	0.363703	0.527893	0.594781
BTBD10	0.999752	0.967923	0.875805	0.982351	0.823868	0.740349	0.843197	0.740773	0.780945	0.955626	0.770541	0.604574	0.799062	0.597753	0.772744	0.587376	0.724584	0.903017	0.906033	0.489367
BTBD11	1	0.491127	0.85414	0.998779	0.47347	0.454636	0.716932	0.845055	0.994391	0.994268	0.586695	0.664375	0.797709	0.835058	0.911615	0.975902	0.95966	0.893047	0.79739	0.881254
BTBD16	0.989676	0.987535	0.632758	0.620267	0.967259	0.539955	0.514278	0.735271	0.693268	0.637164	0.501999	0.492374	0.832997	0.60491	0.419816	0.659873	0.406077	0.787447	0.492481	0.535377
BTBD17	0.991454	0.936297	0.764367	0.919498	0.837765	0.663405	0.813836	0.682174	0.858413	0.7398	0.601079	0.704591	0.647045	0.545621	0.891587	0.656387	0.30115	0.516317	0.594916	0.882661
BTBD18	0.814641	0.668993	0.635492	0.623089	0.758944	0.40358	0.622992	0.644206	0.682325	0.600796	0.580962	0.539119	0.572213	0.68873	0.634749	0.570639	0.647036	0.496169	0.486907	0.544082
BTBD19	0.933873	0.750725	0.856759	0.87101	0.964269	0.579786	0.732528	0.842436	0.90069	0.650248	0.665888	0.579591	0.81879	0.777291	0.574107	0.738172	0.577981	0.477433	0.643799	0.378282
BTBD2	0.875973	0.474814	0.822045	0.825363	0.57362	0.402477	0.66894	0.964552	0.720462	0.914305	0.537854	0.597373	0.870126	0.943825	0.735023	0.63267	0.649301	0.766746	0.764632	0.729229
BTBD3	1	0.976504	0.979706	0.998841	0.959041	0.879361	0.973266	0.962323	0.996621	0.975531	0.819551	0.871665	0.762482	0.936518	0.683254	0.617357	0.984085	0.916897	0.868604	0.733439
BTBD6	0.820736	0.663774	0.51518	0.528875	0.802344	0.591852	0.699956	0.245453	0.639667	0.708086	0.440287	0.652645	0.367153	0.312297	0.705768	0.631776	0.549549	0.752229	0.592781	0.499283
BTBD7	0.974195	0.78988	0.778636	0.515313	0.593834	0.513792	0.588792	0.889915	0.519471	0.495117	0.431095	0.521674	0.884943	0.687854	0.67308	0.450681	0.552097	0.528565	0.331086	0.825203
BTBD9	0.989897	0.845037	0.938066	0.821072	0.641401	0.445851	0.499301	0.926752	0.79847	0.843577	0.473832	0.690888	0.796063	0.865809	0.567764	0.783616	0.644781	0.52891	0.786527	0.885306
BTC	0.906148	0.522956	0.766773	0.97991	0.757652	0.334687	0.599027	0.751672	0.940534	0.814119	0.550248	0.782298	0.417834	0.721373	0.747983	0.943542	0.79686	0.883802	0.746444	0.705635
BTD	0.929494	0.917587	0.77377	0.778698	0.729397	0.517445	0.749797	0.525991	0.823903	0.672877	0.52462	0.422213	0.548646	0.399664	0.603999	0.760837	0.784687	0.460837	0.616109	0.679857
BTF3	0.702663	0.728848	0.743206	0.589199	0.606396	0.614349	0.776805	0.430821	0.769524	0.687491	0.71488	0.537314	0.428096	0.543931	0.449965	0.663217	0.700531	0.577689	0.644321	0.50399
BTF3L4	0.768967	0.82132	0.746178	0.509475	0.779397	0.748894	0.334315	0.811447	0.491277	0.666454	0.469091	0.235235	0.748248	0.78919	0.59394	0.492321	0.439437	0.500186	0.659996	0.530122
BTG1	0.999982	0.882475	0.933953	0.995073	0.642887	0.84126	0.608908	0.919701	0.992392	0.979574	0.489809	0.63765	0.712765	0.934811	0.702857	0.79425	0.962376	0.947797	0.803839	0.673593
BTG2	0.947859	0.863225	0.754972	0.797346	0.626017	0.562588	0.782113	0.64969	0.83382	0.861739	0.478954	0.669374	0.448797	0.779335	0.78804	0.644639	0.759943	0.575938	0.854299	0.697373
BTG3	0.998178	0.746806	0.983307	0.955449	0.820763	0.30307	0.533431	0.99187	0.913924	0.910324	0.387686	0.872408	0.958439	0.969789	0.767472	0.809368	0.910032	0.781272	0.872408	0.908873
BTG4	0.54862	0.764402	0.602716	0.728149	0.671957	0.506906	0.681308	0.830688	0.671338	0.551053	0.643746	0.53612	0.619391	0.822691	0.609023	0.39735	0.654613	0.242967	0.563907	0.731489
BTK	0.991286	0.984421	0.69141	0.497284	0.607351	0.904494	0.53014	0.845656	0.304273	0.732599	0.461146	0.533908	0.8898	0.606918	0.538641	0.239287	0.715349	0.6625	0.688774	0.439216
BTLA	0.452459	0.358209	0.489791	0.308634	0.616676	0.358174	0.473408	0.628512	0.174912	0.756732	0.540331	0.47607	0.653715	0.570745	0.501221	0.280034	0.30644	0.500655	0.668701	0.673735
BTN1A1	0.798496	0.960633	0.878937	0.431688	0.802309	0.4533	0.783864	0.821647	0.321886	0.652397	0.565543	0.813447	0.817604	0.601123	0.422514	0.373293	0.501185	0.674876	0.767481	0.670028
BTN2A2	0.587562	0.472939	0.733793	0.575672	0.730379	0.332126	0.751495	0.355034	0.659032	0.576858	0.686536	0.752035	0.376389	0.357811	0.73827	0.559342	0.553848	0.418418	0.844334	0.577203
BTN3A3	0.745665	0.923452	0.721877	0.758961	0.63075	0.873027	0.683767	0.860669	0.857449	0.470506	0.57446	0.575991	0.624478	0.616569	0.793648	0.694648	0.755786	0.494144	0.485288	0.660872
BTRC	0.99732	0.892162	0.82032	0.983086	0.826389	0.68719	0.818064	0.702256	0.955609	0.901805	0.765048	0.831776	0.705786	0.387438	0.701822	0.697187	0.928777	0.923762	0.62423	0.7306
BUB1	0.536607	0.549018	0.471957	0.52209	0.605573	0.568159	0.424611	0.633307	0.459766	0.684271	0.787049	0.335828	0.508006	0.495869	0.435138	0.599505	0.365853	0.672271	0.56741	0.643582
BUB1B	0.801752	0.807608	0.820179	0.733439	0.674655	0.814402	0.698938	0.84417	0.776982	0.601079	0.581308	0.591109	0.838517	0.556944	0.352282	0.300327	0.793179	0.308307	0.466109	0.667189
BUB3	0.65805	0.759917	0.725734	0.358776	0.620099	0.541056	0.721249	0.492012	0.352477	0.488827	0.618754	0.7	0.419144	0.492118	0.330299	0.385023	0.555936	0.617189	0.421444	0.448797
BUD13	0.952309	0.581431	0.884722	0.773231	0.585395	0.509492	0.810793	0.768144	0.686819	0.463535	0.672594	0.71718	0.77799	0.760076	0.575345	0.42646	0.877875	0.592065	0.266658	0.656122
BUD31	0.903326	0.889782	0.734191	0.638995	0.438376	0.745648	0.782095	0.474841	0.71058	0.570895	0.818675	0.767587	0.558714	0.313544	0.713314	0.739358	0.413119	0.522673	0.434209	0.573071
BVES	0.982281	0.67722	0.971479	0.976185	0.783245	0.560793	0.689933	0.922797	0.97692	0.885085	0.67814	0.671108	0.935793	0.876	0.48888	0.637854	0.966304	0.34939	0.745055	0.550885
BYSL	0.820391	0.464862	0.877734	0.64187	0.539269	0.247266	0.811624	0.824646	0.73282	0.573894	0.723921	0.521028	0.686447	0.669444	0.475035	0.599098	0.633537	0.458997	0.274655	0.669993
BZW1	0.415844	0.281139	0.495515	0.419745	0.527875	0.607573	0.621081	0.394595	0.240543	0.687916	0.629901	0.601707	0.733997	0.273682	0.575672	0.269949	0.206768	0.63765	0.385412	0.769064
BZW2	0.981741	0.628901	0.982979	0.938411	0.921798	0.441012	0.752044	0.992967	0.913508	0.817905	0.726274	0.743427	0.961474	0.969029	0.592958	0.825796	0.848355	0.401097	0.564517	0.866967
C1D	0.731476	0.589322	0.712412	0.533528	0.71426	0.56756	0.573027	0.726619	0.516861	0.517569	0.535067	0.55936	0.371541	0.795648	0.268489	0.615455	0.681104	0.459563	0.559828	0.410748
C1GALT1	0.978972	0.782909	0.977203	0.913544	0.782626	0.700929	0.809032	0.995462	0.741614	0.866552	0.356856	0.63267	0.897346	0.99064	0.620108	0.681794	0.862588	0.849222	0.695232	0.720223
C1GALT1C1	0.811217	0.641516	0.597859	0.63842	0.62784	0.497726	0.378627	0.733873	0.730582	0.312332	0.352176	0.493754	0.747116	0.682059	0.279052	0.753132	0.692737	0.460987	0.600973	0.13873
C1QA	0.99847	0.991932	0.33857	0.458563	0.593613	0.925411	0.43121	0.414694	0.294648	0.715579	0.609651	0.454967	0.422877	0.439287	0.228901	0.325619	0.466162	0.683409	0.54297	0.574567
C1QB	0.998328	0.990782	0.37078	0.477893	0.627362	0.902159	0.461783	0.20391	0.617781	0.221311	0.594564	0.314075	0.533218	0.0954264	0.591313	0.574086	0.707564	0.303733	0.29893	0.432909
C1QBP	0.838597	0.477442	0.727663	0.605281	0.447488	0.578654	0.629061	0.778335	0.670347	0.483554	0.371568	0.861067	0.50552	0.74739	0.574522	0.477079	0.639411	0.464853	0.493454	0.311987
C1QC	0.996373	0.987898	0.384439	0.492817	0.37469	0.869383	0.440894	0.354423	0.520656	0.561031	0.42628	0.637002	0.365649	0.522903	0.429255	0.64095	0.571116	0.50847	0.612361	0.599195
C1QL1	0.999991	0.983678	0.242242	0.998708	0.953238	0.486248	0.262155	0.626336	0.949195	0.997001	0.456378	0.255706	0.723965	0.304361	0.842949	0.893803	0.669524	0.986023	0.705685	0.869719
C1QL2	0.906467	0.899098	0.94041	0.618958	0.769949	0.567485	0.460235	0.907856	0.490127	0.787261	0.453105	0.597081	0.768356	0.835262	0.597408	0.680272	0.760271	0.62055	0.769471	0.432732
C1QL3	1	0.414393	0.999858	0.984536	0.864278	0.315649	0.969471	0.999195	0.977424	0.778786	0.877512	0.241923	0.965322	0.97462	0.457794	0.484855	0.895736	0.62891	0.524602	0.764986
C1QL4	0.725513	0.748257	0.796311	0.421249	0.756246	0.707183	0.706458	0.581944	0.42661	0.704644	0.593193	0.634904	0.606484	0.568064	0.749513	0.504305	0.275911	0.29893	0.914995	0.583409
C1QTNF1	0.877512	0.838969	0.597647	0.816914	0.779379	0.731591	0.476106	0.764048	0.868126	0.725778	0.410297	0.575009	0.758448	0.520391	0.938942	0.741773	0.637907	0.43305	0.759324	0.396921
C1QTNF2	0.995639	0.953388	0.694453	0.995205	0.607661	0.874827	0.56495	0.808758	0.957714	0.980281	0.45552	0.461562	0.757334	0.633094	0.621939	0.826628	0.907926	0.889959	0.820807	0.894913
C1QTNF3	0.568746	0.539384	0.585014	0.537137	0.724823	0.366578	0.581759	0.617127	0.75199	0.267781	0.730525	0.480538	0.480777	0.608687	0.78244	0.24829	0.543144	0.266596	0.55887	0.396842
C1QTNF4	0.930423	0.508776	0.969568	0.900637	0.570515	0.377114	0.954034	0.834766	0.788066	0.937403	0.642507	0.753875	0.761545	0.3217	0.579494	0.738358	0.742755	0.680954	0.918277	0.891375
C1QTNF6	0.795391	0.711085	0.751309	0.540543	0.69018	0.498332	0.63436	0.506175	0.543011	0.462633	0.535731	0.578105	0.569648	0.44716	0.529954	0.520842	0.65123	0.480423	0.62596	0.438734
C1QTNF7	0.997956	0.937509	0.665968	0.990994	0.668011	0.928547	0.428052	0.7112	0.976398	0.991384	0.361253	0.459961	0.630149	0.507909	0.650717	0.368277	0.451822	0.614791	0.654804	0.951725
C1S	0.911907	0.766976	0.862332	0.666552	0.873213	0.624434	0.228822	0.868011	0.618224	0.648461	0.548156	0.532573	0.952919	0.73988	0.561456	0.582926	0.599098	0.581759	0.600911	0.529512
C2	0.716136	0.481909	0.710032	0.917799	0.317481	0.469285	0.743746	0.471568	0.795276	0.91825	0.666392	0.618949	0.574664	0.391437	0.668692	0.68282	0.802371	0.881732	0.646187	0.678795
C2CD2	0.996745	0.960669	0.971771	0.952769	0.78949	0.797895	0.945869	0.945046	0.860678	0.908528	0.850557	0.524628	0.909147	0.741844	0.444117	0.807847	0.879414	0.726469	0.818126	0.772479
C2CD2L	0.97255	0.862527	0.967091	0.794551	0.497054	0.855458	0.780166	0.954167	0.881175	0.746753	0.622762	0.898744	0.803397	0.735191	0.427185	0.779503	0.6421	0.792817	0.803459	0.503857
C2CD3	0.990738	0.896745	0.732113	0.929052	0.860793	0.649089	0.642401	0.864066	0.608006	0.91097	0.688508	0.530361	0.871727	0.68459	0.528618	0.631989	0.690083	0.735872	0.915694	0.729335
C2CD4A	0.807148	0.783094	0.884121	0.403786	0.596046	NA	0.847001	0.675761	0.406785	0.525239	0.615349	0.781175	0.570559	0.531405	0.671208	0.49709	0.619029	0.390455	0.743648	0.616384
C2CD4B	0.597558	0.840587	0.541525	0.565154	0.4613	0.753515	0.409032	0.671001	0.272258	0.515862	NA	0.264844	0.49298	0.770205	0.204826	NA	NA	0.753056	0.363152	0.622352
C2CD4C	0.940826	0.426929	0.966631	0.872151	0.970712	0.133534	0.625725	0.967056	0.724938	0.84241	0.555343	0.555839	0.920886	0.827335	0.679883	0.641516	0.65675	0.437851	0.852008	0.544692
C2CD4D	0.950124	0.97393	0.965879	0.695913	0.976177	0.532192	0.98259	0.820648	0.604078	0.5092	0.472458	0.972607	0.685341	0.813694	0.547169	0.524652	0.621329	0.312403	0.362379	0.406476
C3	0.999142	0.992896	0.707514	0.373023	0.672293	0.902641	0.662373	0.815523	0.33064	0.657561	0.635114	0.70447	0.711583	0.784289	0.155367	0.346634	0.468754	0.466737	0.642711	0.690434
C3AR1	0.896187	0.967711	0.561987	0.676539	0.690145	0.880883	0.451902	0.626752	0.63934	0.611058	0.506237	0.427097	0.729299	0.538517	0.674743	0.671986	0.709519	0.625345	0.74057	0.454025
C4BPA	0.802813	0.672311	0.7852	0.857263	0.54448	0.685673	0.644524	0.883882	0.904609	0.631308	0.54348	0.713827	0.753999	0.83712	0.628707	0.692805	0.783793	0.550522	0.549717	0.363407
C4BPB	0.632263	0.684076	0.545948	0.497072	0.463562	0.896332	0.309722	0.811792	0.464322	0.362872	0.448664	0.373868	0.680432	0.940012	0.524499	0.715511	0.300416	0.364968	0.381308	0.469828
C5	0.850787	0.790136	0.610819	0.661076	0.876407	0.524735	0.632794	0.4763	0.495161	0.566711	0.791746	0.300628	0.589482	0.382493	0.689685	0.504122	0.206387	0.493577	0.248381	0.462518
C5AR1	0.952512	0.949469	0.852167	0.96127	0.658917	0.824903	0.860456	0.90905	0.457608	0.926955	0.791215	0.596161	0.74755	0.92354	0.749124	0.562341	0.263677	0.780573	0.777742	0.761934
C5AR2	0.823558	0.818622	0.806201	0.808077	0.590959	0.714698	0.790525	0.736695	0.764066	0.719259	0.677117	0.704494	0.653512	0.709864	0.389973	0.745093	0.530255	0.671895	0.597641	0.832779
C6	0.96227	0.420073	0.780971	0.930157	0.271532	0.548257	0.62968	0.837305	0.888615	0.939384	0.504919	0.399292	0.793047	0.632988	0.821895	0.88459	0.482316	0.779096	0.360138	0.50115
C7	0.521019	0.680299	0.51074	0.426088	0.722576	0.608457	0.450035	0.666136	0.280343	0.738756	0.392719	0.509174	0.773266	0.476592	0.587199	0.552371	0.244489	0.672629	0.580741	0.400593
C8A	0.386253	0.318516	0.431741	0.48804	0.489782	0.381128	0.398018	0.341454	0.591569	0.393232	0.374898	0.537854	0.769161	0.138606	0.480166	0.517286	0.603114	0.374593	0.461208	0.404206
C8B	0.526238	0.625469	0.755007	0.397762	0.380901	0.89793	0.64563	0.873611	0.535881	0.254874	0.710156	0.783678	0.807847	0.669772	0.651929	0.540185	0.597983	0.256679	0.375195	0.327353
C8G	0.601247	0.72922	0.300212	0.740065	0.868861	0.538848	0.31265	0.845046	0.662659	0.756343	0.533068	0.451486	0.855264	0.516251	0.585934	0.473195	0.690826	0.704038	0.597735	0.586518
C9	0.628194	0.55345	0.600672	0.443657	0.747125	0.441494	0.541773	0.685916	0.349222	0.458961	0.639871	0.705219	0.651875	0.493524	0.524929	0.363756	0.750301	0.579246	0.718002	0.368613
CA1	0.624593	0.341419	0.56718	0.627654	0.467392	0.676814	0.609041	0.569621	0.753857	0.424885	0.490711	0.81511	0.337031	0.511642	0.670547	0.550083	0.740175	0.481431	0.579742	0.384421
CA10	0.99486	0.990287	0.99586	0.932502	0.974708	0.52983	0.856538	0.979485	0.897735	0.932068	0.676238	0.903309	0.915888	0.971143	0.74494	0.897169	0.765844	0.934174	0.722665	0.784466
CA11	0.998443	0.909616	0.990755	0.997576	0.721417	0.347682	0.949894	0.953087	0.995241	0.899664	0.781139	0.846231	0.830865	0.674478	0.95	0.965455	0.745524	0.851911	0.459156	0.902238
CA12	0.983917	0.766773	0.722266	0.981635	0.590826	0.553441	0.738508	0.437898	0.697726	0.990065	0.6954	0.431423	0.378025	0.433024	0.442038	0.713393	0.343843	0.468498	0.78083	0.951849
CA13	0.753034	0.465773	0.631086	0.736509	0.629087	0.474858	0.48351	0.817834	0.792932	0.504476	0.43428	0.506502	0.693719	0.839968	0.856166	0.59895	0.734749	0.638048	0.759943	0.314384
CA14	0.995639	0.980281	0.157281	0.79916	0.944807	0.384519	0.0975849	0.318277	0.848682	0.678096	0.20552	0.168595	0.335209	0.461341	0.386898	0.777238	0.659873	0.650725	0.763393	0.375168
CA2	0.992622	0.914163	0.866384	0.991277	0.932882	0.614101	0.804848	0.348708	0.992905	0.844922	0.690649	0.538323	0.516667	0.469975	0.762173	0.665366	0.603149	0.685748	0.463119	0.847726
CA3	0.968852	0.608046	0.596196	0.961363	0.447527	0.708552	0.438884	0.851601	0.920785	0.726233	0.50263	0.551238	0.672735	0.618631	0.758979	0.564402	0.876964	0.474109	0.544869	0.271668
CA4	0.986934	0.956759	0.994958	0.927132	0.655591	0.830892	0.86166	0.996576	0.938898	0.847629	0.224823	0.820418	0.975832	0.782051	0.953282	0.814827	0.636837	0.78811	0.755892	0.486377
CA5B	0.939411	0.815357	0.873461	0.93643	0.775708	0.68558	0.845356	0.831891	0.93459	0.618144	0.752946	0.418958	0.934581	0.580228	0.882767	0.816879	0.655777	0.653432	0.59954	0.6036
CA6	0.700717	0.221205	0.748293	0.340932	0.410952	0.276787	0.673691	0.826937	0.405051	0.304556	0.639163	0.406414	0.73896	0.745471	0.759775	0.46127	0.312774	0.396267	0.457696	0.330264
CA8	0.993286	0.961536	0.801769	0.972116	0.875717	0.309015	0.797718	0.805432	0.912792	0.989402	0.736208	0.516366	0.404078	0.843339	0.811925	0.861545	0.747682	0.991295	0.535872	0.604078
CA9	0.851221	0.522735	0.643011	0.843675	0.866693	0.475133	0.635704	0.56963	0.840747	0.548894	0.691693	0.341959	0.601663	0.586164	0.371338	0.470126	0.805715	0.756166	0.604176	0.343843
CAAP1	0.959935	0.495356	0.973558	0.923425	0.51503	0.574398	0.942277	0.841012	0.94885	0.800637	0.806971	0.839544	0.792649	0.854892	0.610271	0.739393	0.750655	0.74141	0.560881	0.658988
CAB39	0.988659	0.95222	0.843277	0.972505	0.653477	0.787987	0.753662	0.888323	0.688677	0.84509	0.676044	0.581564	0.8296	0.767657	0.687703	0.552813	0.434873	0.632944	0.910501	0.691136
CAB39L	0.956653	0.861739	0.929503	0.671656	0.673098	0.800292	0.96104	0.961226	0.736615	0.532564	0.850062	0.731024	0.311792	0.953344	0.596842	0.441357	0.69264	0.654476	0.843109	0.442507
CABIN1	0.899177	0.848107	0.925433	0.792401	0.577822	0.558537	0.903503	0.776752	0.823708	0.768215	0.676601	0.819586	0.805069	0.678194	0.671143	0.680211	0.866313	0.693976	0.804689	0.762208
CABLES1	0.999682	0.975823	0.995594	0.997895	0.920479	0.859881	0.992215	0.91342	0.830449	0.996647	0.961492	0.842604	0.938084	0.957617	0.941242	0.570011	0.903707	0.819038	0.958086	0.965145
CABLES2	0.956254	0.160182	0.733024	0.930671	0.430485	0.274567	0.669099	0.663225	0.601371	0.938854	0.624204	0.612128	0.456369	0.663508	0.428698	0.594621	0.547479	0.854246	0.578406	0.567887
CABP1	1	0.944639	0.999779	0.998877	0.923531	0.608793	0.994338	0.98773	0.996674	0.996072	0.944993	0.917189	0.92385	0.963712	0.466587	0.97676	0.709908	0.986633	0.809625	0.752433
CABP2	0.617445	0.603603	0.790455	0.556573	0.314095	NA	0.898823	0.631352	0.582826	0.445541	0.791649	0.819153	0.438615	0.595621	0.64049	0.6477	0.688612	0.292616	0.405034	0.873986
CABP4	0.5411	0.639659	0.592613	0.639075	0.72607	0.61334	0.588093	0.722709	0.696223	0.364889	0.649304	0.479406	0.569621	0.66902	0.810415	0.557705	0.530812	0.389924	0.471683	0.448502
CABP7	0.990331	0.554636	0.937412	0.895727	0.23236	0.316224	0.798142	0.847028	0.839959	0.803981	0.330679	0.753424	0.598248	0.736058	0.911937	0.646815	0.651123	0.844427	0.540273	0.771541
CABYR	0.997992	0.992118	0.892144	0.964331	0.975035	0.768949	0.850575	0.898523	0.939437	0.814659	0.776584	0.741879	0.86173	0.653309	0.878194	0.459059	0.771444	0.644586	0.535209	0.626672
CACFD1	0.895869	0.747275	0.911164	0.558873	0.56572	0.458015	0.943675	0.601247	0.599452	0.491392	0.755494	0.880149	0.78896	0.406785	0.483908	0.544736	0.699699	0.685456	0.366755	0.541446
CACHD1	0.952265	0.952504	0.923443	0.936748	0.937686	0.754972	0.9431	0.946559	0.912049	0.820594	0.854406	0.561474	0.764809	0.939959	0.36756	0.90598	0.741543	0.722532	0.830582	0.804167
CACNA1A	1	0.908696	0.999858	0.998717	0.882519	0.837252	0.947824	0.999602	0.9944	0.92646	0.845276	0.785766	0.942516	0.993808	0.740561	0.9658	0.860324	0.633997	0.895426	0.6306
CACNA1B	1	0.781281	0.999646	0.998823	0.82699	0.36012	0.960819	0.998868	0.995533	0.966569	0.751495	0.837084	0.944241	0.993648	0.874452	0.970391	0.868737	0.972647	0.583758	0.851398
CACNA1C	0.991499	0.874257	0.998195	0.994745	0.831024	0.713854	0.916693	0.986527	0.995241	0.989915	0.541667	0.873593	0.718958	0.977504	0.889889	0.868551	0.63566	0.922355	0.891879	0.689659
CACNA1D	0.998682	0.815172	0.987429	0.991233	0.905308	0.61457	0.990658	0.70936	0.965835	0.982634	0.803211	0.935492	0.840349	0.579061	0.549053	0.96587	0.806511	0.524761	0.939499	0.941985
CACNA1E	1	0.667392	0.999841	0.998346	0.646683	0.370073	0.995258	0.997541	0.994444	0.992286	0.69785	0.733484	0.902477	0.991676	0.869613	0.934183	0.809731	0.785925	0.944312	0.894329
CACNA1F	0.98405	0.685952	0.846656	0.643462	0.713792	0.506414	0.786023	0.893445	0.394975	0.59302	0.769736	0.70951	0.659899	0.930901	0.528822	0.408554	0.574098	0.344303	0.635501	0.469639
CACNA1G	0.999832	0.738738	0.992967	0.9898	0.755821	0.678309	0.890782	0.985218	0.771771	0.988119	0.671355	0.924434	0.884475	0.983333	0.755078	0.735996	0.789827	0.943622	0.946196	0.899416
CACNA1I	1	0.412633	0.948965	0.99877	0.228954	0.415198	0.840375	0.941047	0.995939	0.989101	0.622841	0.767879	0.903556	0.854273	0.566737	0.86434	0.981299	0.636775	0.841861	0.730485
CACNA1S	0.782192	0.736111	0.712067	0.423673	0.829052	0.297381	0.808546	0.4056	0.308917	0.479697	0.495391	0.801415	0.581962	0.524628	0.515729	0.381918	0.455396	0.597757	0.514252	0.484846
CACNA2D1	0.999248	0.804609	0.999708	0.998372	0.715393	0.877964	0.977468	0.996169	0.996488	0.963482	0.438305	0.978459	0.897726	0.910014	0.739402	0.811562	0.884749	0.850195	0.782174	0.597673
CACNA2D2	1	0.907148	0.977291	0.998877	0.81557	0.665172	0.855467	0.998735	0.681812	0.996815	0.779193	0.651	0.992657	0.981714	0.678503	0.583201	0.401805	0.980494	0.942074	0.673381
CACNA2D3	1	0.85153	0.998629	0.998779	0.705272	0.902875	0.995683	0.915543	0.965924	0.995232	0.975947	0.949912	0.946249	0.691994	0.789384	0.739278	0.980573	0.910642	0.857882	0.68781
CACNA2D4	0.836925	0.579751	0.847886	0.739977	0.750991	0.634249	0.830281	0.683705	0.870993	0.548416	0.354565	0.854636	0.416799	0.581706	0.600318	0.642764	0.700593	0.499168	0.605529	0.404432
CACNB1	0.999434	0.9411	0.944772	0.925168	0.931157	0.606016	0.912341	0.861996	0.873018	0.858554	0.799903	0.433581	0.596391	0.553654	0.904096	0.649575	0.76081	0.632139	0.416136	0.815862
CACNB2	0.986819	0.972452	0.97761	0.929529	0.887111	0.919922	0.987358	0.993896	0.776168	0.9967	0.561916	0.858528	0.957422	0.98397	0.938075	0.690021	0.768259	0.747496	0.971895	0.874814
CACNB3	0.998992	0.719374	0.971709	0.96288	0.52914	0.674531	0.816711	0.824345	0.838756	0.922205	0.53558	0.864145	0.747541	0.734121	0.854689	0.477167	0.781803	0.945568	0.422249	0.720833
CACNB4	0.999912	0.802291	0.992657	0.998248	0.773275	0.721046	0.785421	0.983643	0.868082	0.996736	0.846019	0.751548	0.972638	0.743719	0.569949	0.800947	0.688199	0.850363	0.878636	0.67937
CACNG1	0.972956	0.889172	0.725318	0.841215	0.864765	0.41334	0.70782	0.466286	0.78873	0.785032	0.591888	0.545727	0.508395	0.338208	0.792927	0.601875	0.750062	0.495515	0.537549	0.494498
CACNG2	0.999903	0.861615	0.940888	0.994223	0.905759	0.239305	0.86649	0.826601	0.828698	0.992675	0.557953	0.806998	0.811155	0.817038	0.771824	0.574398	0.750672	0.95437	0.940127	0.866516
CACNG4	0.999761	0.982971	0.97745	0.841242	0.947178	0.737748	0.986447	0.943498	0.923894	0.844427	0.620479	0.940596	0.822541	0.973186	0.858643	0.617516	0.897965	0.809864	0.794356	0.854565
CACNG5	0.881254	0.695842	0.9839	0.658218	0.653919	0.725518	0.960563	0.834519	0.718808	0.589552	0.910058	0.905211	0.878202	0.980423	0.716047	0.699133	0.68972	0.447815	0.756944	0.612527
CACNG6	0.865773	0.578901	0.547691	0.831564	0.61756	0.461642	0.482776	0.620904	0.755255	0.676106	0.566472	0.301964	0.523983	0.739729	0.526787	0.598938	0.589959	0.76856	0.471745	0.555671
CACNG7	0.996674	0.689092	0.998912	0.867189	0.944834	0.804494	0.984616	0.981077	0.661093	0.760138	0.351964	0.893631	0.933245	0.918781	0.835563	0.557139	0.741976	0.594595	0.78474	0.673549
CACNG8	0.999841	0.764358	0.915517	0.998611	0.912925	0.526451	0.910616	0.522709	0.99172	0.997072	0.674018	0.859935	0.500239	0.550177	0.685554	0.931998	0.973974	0.805679	0.981476	0.906971
CACTIN	0.869772	0.692932	0.701309	0.663128	0.765747	0.528052	0.625708	0.841083	0.574452	0.740525	0.728255	0.412527	0.807449	0.845134	0.871674	0.492206	0.44172	0.661828	0.815048	0.333608
CACUL1	0.966631	0.967312	0.779768	0.864588	0.753981	0.818808	0.694506	0.751017	0.912836	0.688022	0.402114	0.425938	0.628786	0.868577	0.601654	0.754406	0.865932	0.801362	0.565826	0.428326
CACYBP	0.760872	0.719807	0.878547	0.797532	0.548452	0.745975	0.682228	0.899584	0.596143	0.898328	0.664367	0.562173	0.896913	0.655494	0.414623	0.616047	0.374239	0.743206	0.724177	0.556653
CAD	0.810651	0.581263	0.830476	0.880396	0.634837	0.540685	0.792728	0.984581	0.749823	0.689269	0.656263	0.57837	0.779981	0.901079	0.526787	0.645497	0.590552	0.766649	0.481405	0.684696
CADM1	0.994772	0.953866	0.964464	0.985607	0.862792	0.556971	0.931626	0.972992	0.918878	0.985846	0.743277	0.938004	0.960439	0.830821	0.702123	0.800584	0.855511	0.950221	0.939676	0.89034
CADM2	0.999982	0.966348	0.945276	0.99854	0.596541	0.450672	0.989243	0.660961	0.992914	0.996559	0.94563	0.955998	0.67707	0.660598	0.961545	0.592728	0.931821	0.690012	0.970002	0.940853
CADM3	0.997983	0.820993	0.998355	0.94923	0.626592	0.438411	0.848638	0.990101	0.78152	0.981184	0.794789	0.891976	0.972859	0.970727	0.662942	0.80291	0.729414	0.844409	0.774637	0.740561
CADM4	0.999991	0.988093	0.999593	0.861306	0.900416	0.20138	0.968923	0.995205	0.88052	0.669427	0.913447	0.919374	0.983263	0.966357	0.389659	0.895842	0.619798	0.510226	0.703158	0.508378
CADPS	1	0.693719	0.999823	0.995594	0.725734	0.552371	0.986226	0.998921	0.979016	0.878822	0.886819	0.921957	0.746824	0.989154	0.899089	0.878724	0.828123	0.72362	0.864959	0.554989
CADPS2	0.999186	0.81871	0.994551	0.998301	0.511872	0.852167	0.931192	0.963278	0.995214	0.730175	0.838048	0.888827	0.965127	0.859935	0.317304	0.972178	0.97546	0.685713	0.78934	0.53236
CAGE1	0.464959	0.299407	0.584651	0.639924	0.602875	0.480892	0.537518	0.639871	0.512482	0.62738	0.554308	0.53666	0.680414	0.353583	0.502698	0.643454	0.305671	0.80345	0.411085	0.674204
CALB1	0.999381	0.548213	0.985474	0.998673	0.691047	0.585815	0.565481	0.928786	0.915074	0.996568	0.532236	0.54417	0.709731	0.693401	0.958033	0.577521	0.717817	0.654538	0.938615	0.967012
CALCA	0.653176	0.677471	0.617781	0.641773	0.679948	NA	0.70483	0.566313	0.660249	0.805595	0.79946	0.714579	0.394272	0.618719	0.478428	0.965534	0.639514	0.514437	0.826469	0.957347
CALCB	0.605883	0.754529	0.761863	0.4967	0.726238	0.766578	0.691322	0.715119	0.559386	0.599673	0.548142	0.682935	0.651486	0.726575	0.487482	0.627437	0.918029	0.467144	0.416282	0.586819
CALCOCO1	0.980883	0.677893	0.762642	0.989375	0.622886	0.492852	0.830759	0.594276	0.944091	0.96948	0.727265	0.7533	0.593648	0.669542	0.197682	0.740534	0.898125	0.928928	0.602442	0.86856
CALCOCO2	0.852964	0.712297	0.84164	0.899522	0.664729	0.375186	0.81549	0.877504	0.757042	0.807926	0.574407	0.667914	0.844993	0.617029	0.624788	0.559315	0.666295	0.690702	0.575619	0.613243
CALCR	0.999575	0.556077	0.167569	0.995948	0.31388	0.580268	0.182113	0.778424	0.996647	0.684935	0.516375	0.137978	0.803521	0.557289	0.816154	0.980202	0.47876	0.429176	0.704653	0.577919
CALCRL	0.992958	0.983165	0.967082	0.837951	0.968454	0.675106	0.879936	0.915667	0.758165	0.813632	0.750212	0.737863	0.55077	0.878645	0.446223	0.654193	0.72615	0.74187	0.874982	0.738066
CALD1	0.973036	0.925575	0.785642	0.925672	0.854653	0.818878	0.85767	0.676628	0.780839	0.901858	0.704936	0.804857	0.763986	0.616543	0.840163	0.745745	0.476451	0.528963	0.633316	0.704335
CALHM1	0.83758	0.794232	0.745913	0.486435	0.507466	NA	0.733501	0.725504	0.484519	0.462768	0.560426	0.823222	0.67669	0.737642	0.73896	0.58236	0.395683	0.517652	0.324735	0.179901
CALHM2	0.989464	0.861093	0.766171	0.526141	0.532661	0.686624	0.867436	0.4911	0.504954	0.608501	0.765092	0.644958	0.520073	0.728751	0.550672	0.52462	0.536713	0.415605	0.806591	0.369559
CALHM3	0.710403	0.595683	0.759262	0.450124	0.498403	0.575666	0.754043	0.519754	0.52738	0.360828	0.729529	0.412297	0.586925	0.691446	0.572081	0.499906	0.480538	0.286686	0.43006	0.549746
CALM1	0.959386	0.923337	0.98052	0.965711	0.830962	0.677884	0.710244	0.948708	0.917826	0.922939	0.43942	0.702946	0.973947	0.348992	0.76848	0.930387	0.444427	0.815455	0.958139	0.778963
CALM2	0.850725	0.77914	0.633749	0.911996	0.757847	0.473753	0.600964	0.634758	0.884475	0.863641	0.469851	0.716658	0.571108	0.615605	0.394551	0.781219	0.877097	0.771346	0.870824	0.414765
CALM3	0.926769	0.786757	0.891145	0.902946	0.501424	0.450663	0.537358	0.927521	0.843171	0.873257	0.466861	0.592781	0.721957	0.865906	0.709528	0.421691	0.667516	0.735005	0.846709	0.777619
CALML3	0.731635	0.785639	0.632413	0.584864	0.991499	0.396461	0.621842	0.602884	0.552256	0.359917	0.717657	0.852159	0.530405	0.710496	0.576191	NA	0.668728	0.511748	NA	NA
CALML6	0.739703	0.652061	0.838845	0.417507	0.800964	NA	0.741888	0.857068	0.443462	0.446718	0.667233	0.417206	0.66649	0.740517	0.544489	0.332696	0.345241	0.388712	0.372187	0.4658
CALN1	0.999991	0.568047	0.989747	0.998726	0.53305	0.453875	0.934262	0.953565	0.996001	0.99471	0.925832	0.696647	0.848744	0.892215	0.632617	0.913995	0.979149	0.973098	0.622417	0.332882
CALR	0.986642	0.653211	0.805122	0.906458	0.729883	0.505184	0.719312	0.802698	0.603096	0.667295	0.592587	0.696178	0.719268	0.592976	0.297594	0.708227	0.454034	0.732528	0.640269	0.334528
CALU	0.864446	0.690136	0.798248	0.959625	0.360386	0.374098	0.890092	0.779981	0.746939	0.917056	0.763738	0.93926	0.69808	0.765455	0.511996	0.680246	0.559245	0.706989	0.738004	0.468666
CALY	0.999513	0.931874	0.961686	0.932051	0.7102	0.647001	0.879476	0.962818	0.683634	0.887394	0.819471	0.883758	0.909811	0.89149	0.550593	0.855927	0.573602	0.500902	0.857953	0.87232
CAMK1	0.999115	0.766852	0.996576	0.80483	0.664614	0.774832	0.985527	0.831998	0.865012	0.737367	0.739411	0.72784	0.557157	0.842286	0.567392	0.809138	0.8319	0.763367	0.848195	0.478485
CAMK1D	0.999823	0.979565	0.998806	0.996302	0.728919	0.814322	0.989561	0.953282	0.99417	0.971966	0.644197	0.983068	0.989924	0.380467	0.922523	0.944489	0.967277	0.572576	0.804432	0.919338
CAMK1G	0.999628	0.519046	0.943321	0.994887	0.856538	0.256697	0.908625	0.799664	0.911881	0.975212	0.929264	0.63489	0.592419	0.789782	0.748992	0.822364	0.873823	0.926822	0.680741	0.818808
CAMK2A	0.999956	0.975053	0.999841	0.996886	0.94402	0.613287	0.982944	0.992312	0.98758	0.981582	0.842879	0.955856	0.975398	0.881237	0.292879	0.967932	0.983519	0.955794	0.740676	0.885589
CAMK2B	0.992817	0.866667	0.905927	0.913482	0.705042	0.40483	0.974664	0.770727	0.85	0.949416	0.846895	0.723151	0.87186	0.677477	0.46265	0.899301	0.812102	0.777999	0.614579	0.823832
CAMK2D	0.999973	0.739499	0.999726	0.981219	0.791012	0.503087	0.981936	0.999478	0.955352	0.968498	0.893967	0.934094	0.944586	0.998797	0.446223	0.863429	0.869719	0.849425	0.831086	0.813199
CAMK2G	1	0.992569	0.997691	0.991746	0.980193	0.443852	0.884988	0.98934	0.960598	0.947337	0.809572	0.798381	0.971373	0.944745	0.853884	0.573753	0.783838	0.633776	0.970524	0.793639
CAMK2N1	0.989897	0.830883	0.998974	0.994188	0.803724	0.422673	0.583386	0.993763	0.994082	0.931883	0.397992	0.682873	0.962429	0.915163	0.809935	0.94325	0.895692	0.843462	0.934483	0.852636
CAMK2N2	0.96695	0.550159	0.951672	0.77577	0.579034	0.463175	0.924743	0.872514	0.702132	0.866339	0.781272	0.933661	0.735147	0.637341	0.708214	0.704184	0.578618	0.805219	0.646886	0.695612
CAMK4	0.999982	0.943843	0.995833	0.998717	0.875159	0.496886	0.965605	0.972143	0.993401	0.987642	0.963606	0.495232	0.802928	0.53121	0.890711	0.868569	0.892047	0.959864	0.779255	0.914499
CAMKK1	0.995214	0.951893	0.983218	0.983289	0.737863	0.862279	0.929945	0.880007	0.86833	0.962827	0.622178	0.945709	0.666879	0.821355	0.254264	0.67922	0.77623	0.719568	0.897594	0.524257
CAMKK2	1	0.975938	0.99969	0.946196	0.849	0.774575	0.907042	0.996745	0.894091	0.859536	0.889535	0.882519	0.862067	0.982847	0.581732	0.507864	0.969666	0.743737	0.550548	0.269383
CAMKMT	0.995064	0.822797	0.960536	0.925991	0.659536	0.710633	0.875885	0.851867	0.930423	0.694613	0.795771	0.744064	0.960996	0.569807	0.687686	0.789048	0.876008	0.490747	0.562243	0.706971
CAMKV	0.974275	0.83988	0.907369	0.997443	0.837969	0.292861	0.969533	0.923576	0.994595	0.804503	0.663668	0.959572	0.900203	0.799496	0.45828	0.940605	0.911377	0.828282	0.786394	0.631254
CAMLG	0.975787	0.825062	0.648186	0.889835	0.562987	0.651469	0.604857	0.812783	0.923868	0.68911	0.528025	0.701575	0.583829	0.806131	0.540393	0.831166	0.723213	0.264782	0.598726	0.776592
CAMSAP1	0.913314	0.768171	0.897346	0.878388	0.717489	0.781776	0.611306	0.942109	0.586801	0.691499	0.326778	0.428592	0.78735	0.941888	0.845435	0.601469	0.561412	0.512297	0.655945	0.271798
CAMSAP2	0.998505	0.978954	0.968604	0.9112	0.942817	0.438809	0.923806	0.911129	0.829662	0.863685	0.768268	0.949735	0.904715	0.872072	0.683227	0.717914	0.77876	0.827583	0.765136	0.810766
CAMSAP3	0.996152	0.655653	0.789942	0.783652	0.627424	0.451185	0.728229	0.742826	0.59095	0.656661	0.709996	0.513234	0.644772	0.530131	0.690517	0.660704	0.488907	0.709713	0.558608	0.613854
CAMTA1	0.999266	0.832431	0.999071	0.990012	0.768516	0.588217	0.940278	0.983448	0.995126	0.970064	0.737385	0.791835	0.978574	0.887642	0.718241	0.944091	0.970541	0.758484	0.975053	0.850734
CAMTA2	0.948425	0.499797	0.769232	0.929184	0.496461	0.438553	0.698593	0.74831	0.850301	0.737978	0.590101	0.67163	0.589827	0.807289	0.852725	0.699584	0.719276	0.506246	0.727601	0.228052
CAND1	0.969825	0.77738	0.874045	0.768808	0.656378	0.559643	0.802123	0.740455	0.820391	0.54034	0.757811	0.51411	0.835306	0.384519	0.21426	0.701637	0.537341	0.399009	0.741233	0.390499
CAND2	0.998567	0.689942	0.709598	0.975372	0.851477	0.589252	0.715658	0.601707	0.963402	0.789544	0.626937	0.588827	0.645656	0.436898	0.79494	0.793569	0.565189	0.633484	0.675212	0.375221
CANT1	0.933687	0.700336	0.891569	0.872771	0.753724	0.419913	0.79218	0.867481	0.814163	0.927176	0.637597	0.693392	0.562058	0.830971	0.737783	0.683563	0.72584	0.791021	0.870126	0.774717
CANX	0.975	0.630901	0.784351	0.884253	0.613252	0.521806	0.696966	0.819798	0.661651	0.691879	0.726929	0.690676	0.837527	0.755644	0.407113	0.601185	0.662084	0.661722	0.695674	0.511111
CAP1	0.991596	0.944338	0.837182	0.850195	0.839057	0.690251	0.892604	0.50422	0.866773	0.65828	0.742251	0.849832	0.622541	0.373638	0.763217	0.715782	0.510129	0.791171	0.526123	0.741844
CAP2	0.999876	0.882051	0.939013	0.99862	0.486146	0.751097	0.891684	0.908838	0.978158	0.993542	0.678052	0.886138	0.922682	0.671187	0.834536	0.810978	0.708351	0.97715	0.786341	0.861677
CAPG	0.978194	0.915552	0.691419	0.904034	0.817029	0.757121	0.661332	0.642003	0.536341	0.903282	0.713792	0.521745	0.669418	0.662535	0.504494	0.540764	0.56212	0.282192	0.457307	0.802999
CAPN1	0.98466	0.884315	0.953273	0.866428	0.932113	0.266631	0.834165	0.937226	0.823195	0.838721	0.625557	0.537005	0.6385	0.523788	0.627247	0.563243	0.801008	0.562199	0.644506	0.719604
CAPN10	0.879344	0.543861	0.644153	0.741481	0.793356	0.276486	0.601822	0.687261	0.590092	0.766322	0.46066	0.632997	0.649947	0.602477	0.658528	0.613995	0.655635	0.547328	0.643754	0.750106
CAPN11	0.889791	0.361509	0.828353	0.825433	0.505989	0.676008	0.859262	0.527212	0.541976	0.676415	0.663694	0.768232	0.534961	0.600893	0.710094	0.720745	0.349973	0.800557	0.497965	0.434165
CAPN12	0.786739	0.665074	0.56802	0.842082	0.707608	0.530974	0.344993	0.880856	0.441189	0.762358	0.293082	0.607334	0.7661	0.465375	0.655556	0.339623	0.34916	0.59601	0.666658	0.57393
CAPN13	0.90399	0.623169	0.850672	0.927928	0.498779	0.427066	0.642826	0.941959	0.927627	0.896338	0.612058	0.341821	0.630511	0.911872	0.412341	0.521515	0.762527	0.405799	0.701354	0.486438
CAPN14	0.929883	0.374328	0.738491	0.779485	0.572213	0.47973	0.778875	0.978335	0.794241	0.943347	0.840729	0.593923	0.983669	0.891118	0.488155	0.73305	0.465242	0.815676	0.817516	0.780529
CAPN2	0.995002	0.94709	0.816897	0.773355	0.808917	0.906989	0.830379	0.573558	0.623576	0.85307	0.565101	0.807856	0.488004	0.763031	0.539119	0.498673	0.663712	0.672178	0.43643	0.692675
CAPN3	0.745002	0.73102	0.773974	0.699496	0.6954	0.689172	0.434265	0.76833	0.625203	0.489269	0.151628	0.603126	0.647912	0.632767	0.632851	0.601227	0.308037	0.627707	0.684457	0.27331
CAPN5	0.954043	0.829529	0.911014	0.912323	0.776062	0.570488	0.783838	0.924699	0.934979	0.753574	0.601194	0.829282	0.972956	0.906502	0.672983	0.596771	0.770948	0.766782	0.608413	0.56695
CAPN6	0.508422	0.688057	0.491941	0.433484	0.643153	0.364968	0.495763	0.574593	0.520391	0.333785	0.490167	0.396072	0.883024	0.550088	0.583015	0.532546	0.502335	0.398284	0.404043	0.671245
CAPN7	0.996116	0.80445	0.99402	0.92684	0.725221	0.592923	0.969515	0.781891	0.699885	0.91311	0.901486	0.721285	0.852787	0.766092	0.835916	0.617118	0.491322	0.761828	0.785625	0.820701
CAPN8	0.549717	0.658643	0.50445	0.559961	0.696647	0.495533	0.595019	0.767507	0.379052	0.485103	0.578034	0.549018	0.737067	0.518206	0.574947	0.574841	0.393383	0.701221	0.365959	0.286164
CAPN9	0.907714	0.776168	0.564066	0.368861	0.671285	0.560987	0.563969	0.451	0.309147	0.525522	0.72765	0.380334	0.495382	0.436182	0.588208	0.20579	0.535288	0.503313	0.398248	0.598785
CAPNS1	0.89517	0.782758	0.66856	0.782988	0.652928	0.726132	0.499045	0.872974	0.80138	0.636076	0.38796	0.511102	0.589278	0.904697	0.844586	0.293719	0.662226	0.493347	0.550796	0.707466
CAPRIN1	0.912279	0.716012	0.678999	0.838447	0.731599	0.524876	0.571594	0.924673	0.853981	0.595099	0.512164	0.568153	0.787509	0.87446	0.782192	0.851867	0.803096	0.64532	0.653822	0.450035
CAPRIN2	0.913668	0.401194	0.951831	0.977884	0.374089	0.452742	0.957829	0.693984	0.795789	0.923222	0.764508	0.488721	0.759678	0.527866	0.779538	0.763924	0.777866	0.712297	0.784006	0.53374
CAPS	0.883103	0.70054	0.715658	0.861615	0.789057	0.462367	0.726221	0.6829	0.694551	0.915764	0.83819	0.644223	0.775168	0.397682	0.605069	0.689871	0.617419	0.529476	0.833634	0.852362
CAPS2	0.9536	0.523797	0.982104	0.940605	0.258864	0.611837	0.803282	0.972603	0.507652	0.850628	0.669365	0.65736	0.886031	0.981812	0.441631	0.124664	0.779087	0.784298	0.772001	0.715119
CAPSL	0.736925	0.909531	0.793215	0.748027	0.830644	0.579689	0.724805	0.965322	0.442472	0.718639	0.328348	0.664999	0.294321	0.898001	0.691162	0.309035	0.602495	0.779494	0.78962	0.679736
CAPZA1	0.969922	0.921833	0.565313	0.268772	0.731467	0.64992	0.532449	0.535607	0.37362	0.448921	0.362137	0.590021	0.152176	0.895665	0.231529	0.692596	0.352955	0.687845	0.501327	0.442746
CAPZA2	0.994931	0.982015	0.686456	0.477804	0.64716	0.82331	0.638597	0.710218	0.5658	0.470117	0.465676	0.736783	0.46488	0.580847	0.67692	0.28658	0.788332	0.528052	0.478884	0.332573
CAPZB	0.996444	0.988314	0.862473	0.978671	0.796957	0.910023	0.81856	0.659705	0.910943	0.886978	0.816331	0.649053	0.647514	0.426097	0.745391	0.900071	0.719091	0.495311	0.973691	0.769621
CARD10	0.990472	0.961863	0.641799	0.932962	0.604981	0.870763	0.532051	0.605617	0.943303	0.825088	0.595754	0.501902	0.722293	0.359926	0.424027	0.609536	0.863314	0.855653	0.279034	0.629768
CARD11	0.984218	0.893923	0.910156	0.944887	0.662757	0.803415	0.830697	0.739844	0.957918	0.538933	0.75491	0.585607	0.736783	0.648832	0.524894	0.734855	0.895701	0.404087	0.62676	0.501238
CARD14	0.482077	0.522169	0.483218	0.486943	0.519683	0.707484	0.262668	0.618091	0.550743	0.498408	0.406776	0.268268	0.744648	0.627707	0.718206	0.57439	0.569223	0.390313	0.368843	0.583466
CARD16	0.745214	0.861987	0.763668	0.474337	0.658953	0.621789	0.828255	0.636288	0.433307	0.682484	0.775619	0.566162	0.379742	0.491269	0.887496	0.549192	0.554423	0.634147	0.176592	0.33551
CARD6	0.854653	0.900805	0.421515	0.375761	0.469789	0.77738	0.450124	0.422877	0.33949	0.325425	0.554711	0.448363	0.467896	0.568772	0.420771	0.360762	0.584722	0.496904	0.702778	0.29686
CARD9	0.855096	0.890977	0.880502	0.553362	0.811483	0.870431	0.836792	0.615357	0.477716	0.764676	0.845196	0.529397	0.660395	0.702265	0.596612	0.406626	0.689358	0.610333	0.666401	0.54954
CARF	0.870134	0.777159	0.793843	0.889464	0.589738	0.71181	0.580609	0.965809	0.8954	0.647983	0.323806	0.612792	0.826672	0.885005	0.767056	0.528892	0.504636	0.434536	0.289039	0.607236
CARM1	0.868454	0.242144	0.838907	0.766375	0.284705	0.352831	0.535633	0.84517	0.431599	0.788013	0.444064	0.482714	0.639712	0.907449	0.286208	0.34233	0.256431	0.646727	0.592144	0.802017
CARNS1	0.999354	0.991366	0.857794	0.892976	0.986129	0.37508	0.702132	0.712243	0.872435	0.904273	0.628494	0.785315	0.86626	0.612668	0.681564	0.695395	0.726867	0.803946	0.887173	0.440375
CARS	0.896081	0.633121	0.836014	0.736111	0.74463	0.120701	0.777795	0.873071	0.775867	0.604981	0.781423	0.519135	0.684598	0.604874	0.467277	0.676407	0.78482	0.745258	0.586093	0.495665
CARS2	0.866198	0.448045	0.763517	0.942348	0.360828	0.624177	0.451557	0.780494	0.900655	0.841622	0.185766	0.601778	0.922514	0.614163	0.664959	0.576929	0.646833	0.946072	0.801681	0.448266
CARTPT	0.991861	0.511553	0.948744	0.64325	0.700433	0.468993	0.951265	0.93926	0.626752	0.548443	0.838102	0.625257	0.812279	0.891967	0.455272	0.594108	0.577769	0.469409	0.518542	0.398673
CASC3	0.793613	0.635757	0.669869	0.945842	0.26894	0.685571	0.635978	0.593931	0.768896	0.910288	0.583855	0.617206	0.755025	0.523142	0.695745	0.733749	0.744241	0.81802	0.826743	0.591021
CASC4	0.991711	0.636509	0.924142	0.704644	0.71419	0.622514	0.715862	0.974788	0.700593	0.740543	0.592021	0.708652	0.83014	0.922718	0.630432	0.532909	0.636085	0.88512	0.570126	0.536943
CASD1	0.981962	0.603247	0.983121	0.977026	0.679467	0.377274	0.942348	0.774752	0.909015	0.912597	0.753017	0.92239	0.807493	0.721789	0.747072	0.84839	0.861527	0.922258	0.919498	0.617463
CASK	0.999832	0.983705	0.990711	0.995479	0.963393	0.661182	0.96043	0.899496	0.930069	0.996727	0.79103	0.985793	0.810085	0.878733	0.554848	0.851159	0.911262	0.98773	0.894524	0.673531
CASKIN2	0.997638	0.989331	0.856378	0.989234	0.800115	0.892118	0.85337	0.509253	0.820134	0.943002	0.782236	0.372213	0.555856	0.463898	0.895258	0.642445	0.78627	0.649885	0.554229	0.793551
CASP10	0.997788	0.985315	0.522302	0.539694	0.64824	0.861792	0.441923	0.714464	0.639924	0.48351	0.455839	0.551743	0.604105	0.751999	0.627212	0.489075	0.610448	0.499628	0.650734	0.393825
CASP14	0.718551	0.651486	0.500133	0.714287	0.708581	0.535395	0.447841	0.629034	0.643843	0.623408	0.488261	0.474359	0.730945	0.527309	0.86419	0.713034	0.542545	0.539048	0.349045	0.657294
CASP2	0.996116	0.836049	0.718073	0.988057	0.970364	0.492321	0.541923	0.889667	0.707741	0.887031	0.349885	0.62331	0.69141	0.763765	0.45575	0.679193	0.516702	0.61426	0.771647	0.581131
CASP3	0.992834	0.664897	0.860908	0.996178	0.697337	0.68604	0.863933	0.893073	0.818701	0.971364	0.813234	0.771276	0.706573	0.873611	0.452274	0.446116	0.710695	0.935058	0.710996	0.7556
CASP6	0.808731	0.525372	0.809837	0.81572	0.601292	0.524797	0.579724	0.727734	0.797815	0.852176	0.39494	0.666463	0.661536	0.588031	0.685297	0.376778	0.878017	0.806971	0.545188	0.8717
CASP7	0.913535	0.733086	0.598248	0.918277	0.860474	0.595152	0.589782	0.726805	0.899107	0.546329	0.459581	0.703441	0.733714	0.725168	0.661739	0.924505	0.86166	0.725088	0.297974	0.539314
CASP8	0.84877	0.91787	0.903618	0.604927	0.844268	0.715472	0.805299	0.944586	0.507803	0.647373	0.718347	0.710899	0.933351	0.831538	0.683882	0.467481	0.601663	0.574266	0.535908	0.467436
CASP8AP2	0.911341	0.469896	0.795311	0.971461	0.402813	0.416437	0.809793	0.503087	0.944002	0.739641	0.847656	0.499575	0.599726	0.395152	0.626592	0.820329	0.910218	0.500593	0.679114	0.591207
CASP9	0.983448	0.775027	0.829839	0.993595	0.860545	0.652663	0.781493	0.820736	0.985695	0.892887	0.743516	0.653326	0.592295	0.80414	0.767419	0.884828	0.947603	0.598708	0.841737	0.575124
CASQ1	0.933908	0.885978	0.815065	0.810439	0.835448	0.43364	0.556573	0.835536	0.699283	0.796108	0.539464	0.582634	0.637155	0.872921	0.653034	0.535574	0.534315	0.738694	0.876354	0.587712
CASQ2	0.593816	0.603494	0.703512	0.420833	0.739092	0.462615	0.593577	0.615446	0.345594	0.710501	0.513155	0.784696	0.636819	0.525292	0.396621	0.398346	0.721285	0.659908	0.703565	0.633112
CASR	0.747275	0.829441	0.86043	0.211067	0.79655	0.862821	0.832272	0.702689	0.437527	0.227831	0.785085	0.69126	0.640446	0.718241	0.587239	0.393113	0.44149	0.350646	0.466242	0.271355
CASS4	0.914508	0.885244	0.8431	0.525363	0.195019	0.695488	0.774222	0.774646	0.514906	0.482166	0.569772	0.681157	0.827955	0.669471	0.39778	0.473257	0.738809	0.424283	0.623894	0.479184
CAST	0.979839	0.960111	0.851725	0.920842	0.641375	0.585571	0.43474	0.904706	0.946868	0.775336	0.242259	0.655264	0.654777	0.690419	0.62416	0.847496	0.937818	0.706254	0.724151	0.709952
CASZ1	0.94394	0.734828	0.66449	0.974973	0.493949	0.608519	0.636668	0.812765	0.725575	0.982988	0.665809	0.472098	0.8523	0.676035	0.76081	0.583027	0.65192	0.677097	0.389495	0.921311
CAT	0.940579	0.524213	0.951292	0.520258	0.752601	0.540579	0.890826	0.939597	0.590464	0.358493	0.85238	0.752831	0.911872	0.918604	0.508758	0.646585	0.742861	0.400469	0.296824	0.573178
CATIP	0.850389	0.765985	0.74187	0.981936	0.848496	0.472196	0.688641	0.82653	0.614968	0.947178	0.746479	0.371656	0.742569	0.788455	0.519206	0.491335	0.593737	0.904945	0.774965	0.483882
CATSPER1	0.594312	0.52354	0.551177	0.415937	0.462336	0.564384	0.499133	0.5477	0.363989	0.514066	0.570984	0.269595	0.589561	0.508289	0.399835	0.359743	0.611901	0.567422	0.376318	0.776752
CATSPER3	0.935616	0.973646	0.746709	0.738986	0.960633	0.848638	0.652972	0.609572	0.788765	0.664128	0.575442	0.570444	0.749982	0.53106	0.614995	0.759864	0.761987	0.375097	0.47278	0.401769
CATSPER4	0.458944	0.680299	0.488562	0.258749	0.809705	0.759045	0.474699	0.737208	0.398938	0.248275	0.453043	0.631369	0.723399	0.586438	0.360766	0.726875	0.242144	0.382528	0.462695	0.581365
CATSPERB	0.964216	0.467489	0.841737	0.524841	0.744745	0.405741	0.838296	0.693392	0.471108	0.505458	0.651946	0.704618	0.65606	0.63643	0.394913	0.333696	0.559218	0.629927	0.644559	0.447134
CATSPERD	0.697886	0.257466	0.528176	0.711332	0.26825	0.29916	0.42661	0.583386	0.624885	0.678061	0.396559	0.50652	0.734306	0.642286	0.573293	0.622611	0.657988	0.675318	0.757741	0.702424
CATSPERG	0.777203	0.676982	0.853972	0.737588	0.761509	0.337279	0.822488	0.820692	0.763491	0.712624	0.823779	0.642038	0.807856	0.803273	0.859917	0.632935	0.48988	0.771426	0.749372	0.585925
CAV1	0.979556	0.869126	0.990702	0.634138	0.745294	0.692206	0.983908	0.742268	0.604414	0.590623	0.416507	0.949071	0.614437	0.837606	0.384687	0.6089	0.644701	0.623762	0.357599	0.546665
CAV2	0.989986	0.955494	0.966614	0.88413	0.251495	0.824735	0.940632	0.882183	0.943073	0.528264	0.729945	0.890888	0.700221	0.461518	0.445391	0.579609	0.852689	0.398293	0.649133	0.543126
CAV3	0.790074	0.790145	0.733838	0.583917	0.664176	NA	0.691322	0.693436	0.593701	0.541914	0.672532	0.682979	0.648151	0.670338	0.51472	0.569262	0.295701	0.475911	0.468321	0.552153
CBFA2T2	0.982528	0.945559	0.49532	0.960368	0.962385	0.582519	0.503132	0.858033	0.908961	0.947771	0.250593	0.616145	0.721647	0.779919	0.341525	0.77646	0.972125	0.815039	0.653618	0.733758
CBL	0.990809	0.974885	0.486863	0.797355	0.641516	0.789694	0.532378	0.560501	0.954565	0.730794	0.453813	0.548912	0.351999	0.544577	0.859837	0.752734	0.756927	0.902778	0.821603	0.720948
CBLB	0.951566	0.860111	0.891906	0.9602	0.883174	0.631431	0.878052	0.921276	0.888048	0.961332	0.715932	0.897443	0.901902	0.837659	0.932307	0.872532	0.845453	0.593241	0.956254	0.665853
CBLC	0.99747	0.520019	0.515172	0.995488	0.43911	0.665809	0.401645	0.699071	0.988597	0.595311	0.399151	0.379388	0.612633	0.703592	0.82569	0.788066	0.87653	0.410129	0.542622	0.491817
CBLL1	0.852636	0.618082	0.904184	0.705211	0.561182	0.517994	0.868949	0.727778	0.687155	0.604751	0.904795	0.383183	0.782528	0.492534	0.724204	0.713677	0.6819	0.815154	0.513455	0.37431
CBLN2	0.836739	0.580228	0.806175	0.915251	0.758024	0.284284	0.636783	0.858271	0.992534	0.850885	0.64517	0.859731	0.77485	0.917012	0.655317	0.527795	0.947638	0.571373	0.876672	0.731423
CBLN3	0.818524	0.63489	0.864897	0.697488	0.688615	0.614477	0.707962	0.890464	0.570011	0.623346	0.675739	0.755923	0.844639	0.328317	0.563376	0.398785	0.520642	0.421798	0.670665	0.670701
CBLN4	0.999885	0.69663	0.985828	0.997833	0.702813	0.486907	0.950451	0.976539	0.956883	0.996506	0.917604	0.576654	0.887978	0.529122	0.731759	0.677026	0.984678	0.897364	0.630078	0.968701
CBR3	0.856856	0.570515	0.969002	0.910775	0.551185	0.473319	0.932343	0.635996	0.570727	0.793639	0.823629	0.85736	0.528636	0.706998	0.572638	0.355724	0.693064	0.752203	0.710297	0.744161
CBR4	0.934528	0.895011	0.58558	0.816667	0.798213	0.704697	0.609023	0.417746	0.639243	0.862703	0.352751	0.637084	0.34072	0.327105	0.791773	0.581697	0.664508	0.872709	0.617622	0.839623
CBS	0.982864	0.980909	0.695709	0.815791	0.94517	0.744608	0.724805	0.5908	0.713234	0.351911	0.778229	0.622311	0.745603	0.334023	0.777424	0.527548	0.68006	0.355839	0.47193	0.342401
CBX1	0.872541	0.533793	0.952389	0.72285	0.680839	0.636076	0.901725	0.965313	0.714853	0.68037	0.825327	0.836191	0.95207	0.879432	0.613668	0.433802	0.775655	0.455777	0.633493	0.580157
CBX2	0.977822	0.934766	0.901265	0.92646	0.672744	0.856613	0.840499	0.921576	0.898992	0.926407	0.615167	0.70207	0.868631	0.724053	0.652473	0.722187	0.845869	0.495546	0.824841	0.770553
CBX3	0.711872	0.678167	0.86948	0.491366	0.54555	0.523815	0.682387	0.878211	0.63919	0.798629	0.426937	0.408033	0.714694	0.669878	0.593905	0.626796	0.685616	0.493224	0.801982	0.5977
CBX4	0.929273	0.316764	0.904503	0.87837	0.494869	0.699938	0.808448	0.737182	0.775504	0.777035	0.528547	0.702088	0.446753	0.648646	0.782758	0.80107	0.385368	0.684492	0.788606	0.209926
CBX5	0.994126	0.702504	0.990189	0.911766	0.709165	0.510067	0.886315	0.982626	0.850168	0.945754	0.679919	0.887995	0.927804	0.884121	0.648319	0.832679	0.390083	0.534687	0.897585	0.523841
CBX6	0.93374	0.730175	0.999045	0.836624	0.556626	0.67891	0.899699	0.979441	0.587571	0.885704	0.82439	0.656714	0.903255	0.939747	0.800823	0.386987	0.596975	0.869471	0.727318	0.788915
CBX7	0.974858	0.861845	0.869719	0.935103	0.970161	0.630591	0.784289	0.772647	0.953273	0.718684	0.356927	0.454892	0.698036	0.871842	0.770232	0.681891	0.861235	0.593454	0.445188	0.50337
CBX8	0.633669	0.509351	0.751867	0.79624	0.518224	0.322258	0.586969	0.683652	0.633148	0.762332	0.68972	0.537703	0.61035	0.796798	0.42017	0.420665	0.73083	0.704662	0.736748	0.544551
CBY1	0.992569	0.782006	0.780556	0.871285	0.761872	0.635032	0.693993	0.877707	0.860775	0.792472	0.754237	0.595249	0.768179	0.666914	0.539827	0.347833	0.839234	0.854335	0.799363	0.671338
CC2D1A	0.640906	0.366039	0.71342	0.829751	0.693401	0.525858	0.576787	0.773151	0.867613	0.736262	0.551645	0.513252	0.908802	0.342472	0.537606	0.873496	0.774885	0.770011	0.683422	0.527371
CC2D1B	0.840083	0.569595	0.486014	0.777185	0.710563	0.600018	0.456157	0.494471	0.690579	0.786438	0.443162	0.568188	0.565809	0.39578	0.392215	0.469966	0.688597	0.796364	0.741419	0.35928
CC2D2A	0.998823	0.944206	0.795462	0.994011	0.960076	0.765163	0.670701	0.755211	0.972399	0.978034	0.848478	0.415782	0.793427	0.73405	0.637748	0.81503	0.753114	0.525557	0.857042	0.951088
CC2D2B	0.864499	0.534687	0.617693	0.520816	0.629569	0.348386	0.673166	0.371143	0.626079	0.773585	0.487356	0.689408	0.394958	0.32845	0.642056	0.513022	0.557573	0.780078	0.493914	0.623695
CCAR1	0.974991	0.867436	0.831555	0.786589	0.659837	0.551955	0.490012	0.935377	0.766428	0.41511	0.501256	0.457573	0.866534	0.875345	0.747381	0.603229	0.702813	0.665163	0.450911	0.550531
CCAR2	0.968949	0.811474	0.583988	0.761996	0.724345	0.597726	0.430104	0.579061	0.719683	0.720276	0.429229	0.501389	0.564075	0.457281	0.750504	0.603875	0.672833	0.696868	0.643639	0.635863
CCBE1	0.867587	0.672284	0.899735	0.751973	0.648841	0.598779	0.959935	0.716543	0.743498	0.750876	0.702044	0.884926	0.970736	0.529361	0.86442	0.784439	0.701141	0.646594	0.619816	0.85199
CCDC102B	0.932944	0.814747	0.801442	0.795311	0.510607	0.823293	0.743162	0.600982	0.868577	0.683431	0.555573	0.826106	0.744595	0.302167	0.443808	0.808316	0.920055	0.946506	0.646382	0.449372
CCDC105	0.767366	0.789331	0.789092	0.332289	0.672523	0.411093	0.578344	0.764508	0.607811	0.320081	0.457856	0.622443	0.80575	0.636279	0.476959	0.446568	0.372311	0.463079	0.343847	0.388783
CCDC106	0.888128	0.719781	0.764835	0.585156	0.708209	0.440349	0.624098	0.464535	0.623301	0.58919	0.642887	0.669126	0.595895	0.359766	0.630113	0.59494	0.59977	0.641622	0.470002	0.598762
CCDC107	0.774841	0.691463	0.802964	0.723195	0.492542	0.598646	0.706688	0.479335	0.91296	0.563093	0.727787	0.633926	0.524098	0.31534	0.613871	0.7263	0.90184	0.529724	0.28696	0.667967
CCDC110	0.804689	0.502185	0.780034	0.665817	0.192383	0.163588	0.696169	0.875186	0.654096	0.56066	0.669568	0.430078	0.872275	0.837677	0.643374	0.541622	0.713562	0.648859	0.410793	0.431838
CCDC112	0.999735	0.94187	0.986996	0.997877	0.91196	0.641313	0.906122	0.968878	0.874045	0.995037	0.798293	0.714942	0.864402	0.929043	0.705219	0.781635	0.683103	0.948549	0.824133	0.828238
CCDC114	0.723859	0.538544	0.685872	0.700336	0.674222	0.355082	0.606484	0.787022	0.654795	0.514243	0.345205	0.64655	0.56281	0.707935	0.491746	0.55284	0.616826	0.519489	0.481095	0.608183
CCDC115	0.864066	0.360218	0.789402	0.733077	0.649213	0.30291	0.645241	0.837058	0.718135	0.717056	0.561748	0.488119	0.819843	0.729406	0.646364	0.666003	0.666561	0.802539	0.519161	0.570462
CCDC116	0.559634	0.51406	0.564437	0.505721	0.762762	0.221718	0.648779	0.589588	0.452088	0.487473	0.597729	0.632046	0.719108	0.509245	0.0661477	0.769356	0.422423	0.886742	0.35759	0.345819
CCDC117	0.679671	0.427114	0.867711	0.718471	0.507626	0.305609	0.749646	0.944365	0.831838	0.623195	0.641729	0.781007	0.635563	0.93643	0.592507	0.760713	0.656546	0.590685	0.691897	0.452203
CCDC12	0.98635	0.911377	0.746081	0.852627	0.663075	0.815419	0.337332	0.855892	0.540481	0.800265	0.540481	0.220541	0.597435	0.844153	0.461456	0.648717	0.579494	0.654158	0.679751	0.663526
CCDC120	0.982873	0.849089	0.954105	0.833687	0.800106	0.759475	0.905193	0.834483	0.6658	0.853822	0.622656	0.737093	0.686456	0.850088	0.559855	0.569303	0.59195	0.918958	0.750504	0.595771
CCDC121	0.850708	0.855803	0.646099	0.707971	0.770241	0.729967	0.527035	0.844807	0.510501	0.832166	0.61488	0.445418	0.927822	0.690517	0.513544	0.471877	0.584386	0.668135	0.888606	0.596789
CCDC122	0.922868	0.855414	0.906449	0.916366	0.922673	0.458165	0.900655	0.822169	0.768896	0.923921	0.781971	0.586757	0.547045	0.280131	0.829538	0.717879	0.630122	0.869082	0.667074	0.77745
CCDC124	0.961111	0.324522	0.742923	0.693241	0.222196	0.324628	0.714765	0.600849	0.628176	0.668002	0.8214	0.350655	0.536341	0.605485	0.62347	0.485306	0.518392	0.497939	0.653494	0.483227
CCDC125	0.793542	0.665508	0.884731	0.78466	0.641782	0.730423	0.789906	0.87584	0.586651	0.851035	0.381971	0.587606	0.591826	0.795037	0.666481	0.509032	0.674036	0.737022	0.694524	0.819064
CCDC126	0.889163	0.791154	0.739455	0.801946	0.680175	0.606661	0.570232	0.932573	0.714278	0.753583	0.494657	0.581007	0.820745	0.756254	0.711005	0.55268	0.666976	0.809793	0.399797	0.695276
CCDC127	0.860191	0.698089	0.490127	0.661146	0.530387	0.463632	0.511766	0.604193	0.481042	0.602468	0.416888	0.680299	0.746293	0.56856	0.410934	0.4839	0.570055	0.418551	0.647815	0.534121
CCDC13	0.923903	0.897841	0.93436	0.896621	0.762695	0.212341	0.905423	0.849947	0.73896	0.829839	0.880175	0.478264	0.795488	0.602583	0.814959	0.58811	0.903123	0.801035	0.736722	0.481759
CCDC130	0.97577	0.774363	0.843577	0.882519	0.744179	0.684183	0.684253	0.748425	0.90199	0.672479	0.53451	0.608723	0.655671	0.761023	0.52147	0.805432	0.816437	0.542454	0.156219	0.460368
CCDC134	0.680264	0.719285	0.733802	0.674567	0.904786	0.79072	0.423248	0.90575	0.700717	0.560306	0.35422	0.57707	0.661668	0.73673	0.485722	0.634138	0.639703	0.581378	0.672054	0.648841
CCDC136	0.99992	0.813146	0.920709	0.996063	0.754591	0.650947	0.973478	0.97239	0.918064	0.996957	0.877353	0.800584	0.940676	0.950778	0.780396	0.938508	0.666658	0.914844	0.909634	0.894728
CCDC137	0.910916	0.739464	0.785041	0.747045	0.537863	0.619674	0.680175	0.775911	0.498372	0.771063	0.767242	0.418869	0.625814	0.874133	0.482847	0.493126	0.553167	0.867994	0.563544	0.386766
CCDC138	0.903724	0.537128	0.663738	0.980476	0.550168	0.498284	0.589694	0.5375	0.978547	0.948629	0.730794	0.563703	0.730688	0.417224	0.833926	0.664473	0.77753	0.884227	0.843197	0.429989
CCDC14	0.781989	0.563783	0.915127	0.745824	0.61035	0.261323	0.792074	0.91526	0.743171	0.607688	0.763252	0.72845	0.814659	0.788393	0.607484	0.687553	0.523576	0.813685	0.540189	0.629529
CCDC141	0.877539	0.920418	0.778866	0.795807	0.3773	0.76572	0.648381	0.867887	0.912473	0.645851	0.383192	0.656228	0.842657	0.866472	0.365711	0.738933	0.909023	0.482732	0.812535	0.726522
CCDC144NL	0.548284	0.391782	0.73551	0.511306	0.493613	0.434687	0.527592	0.81173	0.31411	0.649567	0.61618	0.386359	0.853043	0.32469	0.688677	0.389252	0.723452	0.473434	0.712553	0.692472
CCDC146	0.870479	0.671444	0.633209	0.88604	0.47408	0.690455	0.566419	0.67032	0.538951	0.80008	0.253025	0.705122	0.573646	0.715446	0.749222	0.44379	0.601911	0.803671	0.581016	0.725717
CCDC148	0.858351	0.820037	0.955626	0.953539	0.771523	0.696691	0.846338	0.908997	0.970373	0.807228	0.639384	0.910961	0.843179	0.398125	0.940039	0.897178	0.617153	0.375168	0.860067	0.387951
CCDC149	0.99946	0.791145	0.897992	0.981679	0.462456	0.736023	0.652468	0.915517	0.92761	0.889482	0.463022	0.665623	0.803388	0.930379	0.402504	0.698337	0.901725	0.781192	0.793781	0.555883
CCDC15	0.919498	0.767162	0.479264	0.706971	0.651079	0.792162	0.535855	0.441888	0.731573	0.592967	0.563473	0.661138	0.580591	0.437128	0.591614	0.410642	0.799584	0.720223	0.563508	0.413296
CCDC150	0.991897	0.95974	0.669312	0.925027	0.929812	0.574558	0.639844	0.892578	0.854149	0.835244	0.456776	0.65606	0.769834	0.191817	0.546789	0.648399	0.796647	0.677159	0.668418	0.487465
CCDC151	0.989517	0.921806	0.971691	0.901769	0.903981	0.504105	0.926699	0.93489	0.848797	0.721461	0.727592	0.568144	0.868294	0.867808	0.414225	0.754406	0.59172	0.571833	0.870453	0.438747
CCDC152	0.615632	0.935041	0.808077	0.37293	0.809289	0.743719	0.707095	0.659696	0.451451	0.530918	0.687721	0.346444	0.768533	0.649213	0.446585	0.406626	0.745957	0.600823	0.86572	0.344966
CCDC153	0.701539	0.421355	0.756909	0.486341	0.643507	0.454379	0.691605	0.557581	0.627875	0.301477	0.633811	0.649275	0.609705	0.382749	0.592715	0.509811	0.578901	0.422558	0.483019	0.480202
CCDC155	0.577389	0.30552	0.368692	0.666065	0.337588	0.663071	0.290543	0.417604	0.515817	0.634616	0.268728	0.654927	0.624522	0.36327	0.672974	0.569767	0.475416	0.538774	0.556414	0.547001
CCDC157	0.996966	0.832962	0.917702	0.894312	0.783678	0.356246	0.941171	0.611129	0.895886	0.722956	0.865755	0.845586	0.748868	0.502052	0.726318	0.803556	0.398558	0.717675	0.626079	0.303291
CCDC158	0.774567	0.526203	0.55399	0.814889	0.512243	0.231697	0.566454	0.766286	0.837332	0.767808	0.555237	0.531865	0.748372	0.772665	0.707732	0.586421	0.744869	0.840915	0.706042	0.703017
CCDC159	0.972311	0.844002	0.872859	0.915897	0.740649	0.376738	0.791039	0.856254	0.797611	0.897205	0.692427	0.620285	0.862394	0.789446	0.582289	0.79371	0.589181	0.605326	0.825663	0.684935
CCDC160	0.794613	0.913915	0.819268	0.735501	0.758431	0.465503	0.775088	0.693604	0.685775	0.669383	0.671227	0.750027	0.82101	0.671709	0.485819	0.793343	0.413752	0.515349	0.368945	0.799764
CCDC166	0.85959	0.391885	0.754184	0.476318	0.594173	0.389623	0.614252	0.838818	0.605432	0.523593	0.823414	0.400548	0.828326	0.629007	0.454264	0.621161	0.633041	0.384771	0.759452	NA
CCDC167	0.66626	0.266286	0.806184	0.54701	0.429892	0.443418	0.732024	0.807909	0.547249	0.562173	0.752291	0.474991	0.794639	0.72515	0.36066	0.365579	0.716357	0.619719	0.633192	0.265888
CCDC168	0.52109	0.692189	0.623602	0.407573	0.503255	0.826062	0.765198	0.523142	0.520966	0.293339	0.646559	0.660023	0.542737	0.628742	0.565632	0.378848	0.318816	0.443958	0.673894	0.508493
CCDC17	0.781246	0.690817	0.303379	0.344666	0.768312	0.201902	0.301062	0.504211	0.250027	0.468524	0.361014	0.351628	0.392764	0.550717	0.65629	0.370294	0.467215	0.523018	0.753795	0.435819
CCDC170	0.73029	0.511403	0.55913	0.80192	0.361208	0.413827	0.599098	0.522788	0.77163	0.817799	0.514181	0.480538	0.435625	0.721559	0.346408	0.590242	0.669002	0.826911	0.77922	0.529167
CCDC171	0.980255	0.846108	0.975327	0.959722	0.73543	0.781316	0.962013	0.818799	0.817587	0.856361	0.760872	0.958333	0.754246	0.723452	0.481467	0.75192	0.50437	0.744798	0.94241	0.658431
CCDC172	0.803769	0.87155	0.766331	0.50514	0.574098	0.928161	0.734457	0.513278	0.468808	0.461722	0.729636	0.636146	0.599115	0.477707	0.43689	0.425602	0.70767	0.529795	0.426937	0.535965
CCDC173	0.964605	0.898602	0.866375	0.792295	0.820993	0.610094	0.600548	0.944559	0.744613	0.782015	0.795683	0.750336	0.931582	0.909731	0.815658	0.625991	0.700212	0.555299	0.718082	0.859651
CCDC174	0.986093	0.415004	0.835934	0.948275	0.499699	0.395418	0.690915	0.871948	0.906936	0.868754	0.598266	0.725106	0.825717	0.821373	0.718684	0.863119	0.647744	0.821868	0.855175	0.566711
CCDC175	0.939287	0.829361	0.824628	0.764287	0.622231	0.573275	0.855777	0.649956	0.696099	0.712509	0.788526	0.626097	0.581201	0.612022	0.670842	0.546461	0.728963	0.677229	0.464747	0.744471
CCDC177	0.944011	0.727229	0.916092	0.779105	0.645922	NA	0.89985	0.777619	0.790932	0.557732	0.722302	0.645117	0.593728	0.719329	0.891454	0.546665	0.734536	0.710359	0.487951	0.517808
CCDC178	0.961005	0.5612	0.986288	0.91442	0.658245	0.511182	0.905812	0.962951	0.985359	0.920701	0.608015	0.915844	0.809466	0.934917	0.638119	0.9477	0.750566	0.571727	0.834625	0.847417
CCDC179	0.594551	0.557313	0.473921	0.550044	0.430656	0.415658	0.467215	0.549726	0.340614	0.636766	0.386135	0.601557	0.724876	0.264942	0.535766	0.173567	0.424062	0.530609	0.642445	0.727477
CCDC18	0.863862	0.755211	0.851822	0.895939	0.53489	0.74954	0.568056	0.803043	0.900646	0.772443	0.326354	0.550548	0.761093	0.915844	0.503946	0.531458	0.942675	0.673806	0.689296	0.741596
CCDC180	0.307829	0.315645	0.33712	0.309696	NA	0.461895	0.50598	0.475177	0.329122	0.376451	0.310713	0.60621	0.56526	0.365331	0.483705	NA	0.564889	0.34528	0.297757	0.407882
CCDC181	0.991207	0.72009	0.859289	0.709466	0.564066	0.469365	0.727159	0.734828	0.774982	0.680025	0.741145	0.591233	0.722726	0.498859	0.283829	0.57814	0.758404	0.734085	0.46081	0.738208
CCDC183	0.759457	0.351982	0.396205	0.665994	0.416751	0.380874	0.369958	0.539508	0.668675	0.595789	0.41062	0.237146	0.532803	0.63129	0.492507	0.529379	0.600531	0.480157	0.442587	0.521364
CCDC184	0.961607	0.571382	0.927893	0.940649	0.666552	0.266242	0.67055	0.941976	0.978698	0.98765	0.576017	0.722222	0.960439	0.894329	0.745126	0.689393	0.80897	0.945754	0.795479	0.760297
CCDC186	0.983997	0.949797	0.908333	0.96541	0.33643	0.833643	0.950115	0.736713	0.80982	0.982696	0.893135	0.874195	0.82009	0.598284	0.841605	0.629521	0.757219	0.510757	0.843595	0.943692
CCDC22	0.989685	0.212013	0.945851	0.716083	0.510067	0.270701	0.921143	0.746054	0.744904	0.640287	0.824947	0.869471	0.756343	0.685961	0.828317	0.648372	0.430255	0.451203	0.556936	0.47753
CCDC24	0.926699	0.701415	0.739429	0.891994	0.755617	0.408006	0.664022	0.753335	0.690853	0.839968	0.632351	0.618436	0.796276	0.419789	0.60974	0.591817	0.547505	0.618401	0.731679	0.628565
CCDC25	0.907626	0.80015	0.781573	0.922072	0.839712	0.742436	0.688411	0.788057	0.811783	0.878017	0.630626	0.616021	0.639013	0.788792	0.628574	0.681971	0.554397	0.579919	0.583997	0.671205
CCDC27	0.434926	0.732449	0.424823	0.529264	0.683192	0.684421	0.427344	0.664048	0.539579	0.491162	0.478043	0.392047	0.352061	0.689968	0.637332	0.427884	0.678715	0.503406	0.202097	0.562695
CCDC28A	0.999434	0.86894	0.737765	0.967551	0.729574	0.611686	0.735899	0.580432	0.899894	0.893524	0.459236	0.830272	0.770329	0.29379	0.636492	0.676115	0.906989	0.822435	0.692074	0.728229
CCDC28B	0.976601	0.941454	0.572479	0.894781	0.883139	0.568109	0.290738	0.71051	0.82362	0.620533	0.191799	0.507334	0.449248	0.611093	0.575832	0.653946	0.600681	0.762987	0.463402	0.644816
CCDC3	0.986686	0.904282	0.990623	0.662093	0.614384	0.822797	0.933236	0.894108	0.545126	0.741109	0.233094	0.784749	0.935297	0.807661	0.689915	0.563588	0.596966	0.681148	0.60805	0.582015
CCDC30	0.987199	0.782121	0.959563	0.968489	0.717914	0.661102	0.89847	0.960333	0.814588	0.916154	0.758961	0.832617	0.869214	0.908466	0.882484	0.324045	0.707555	0.575257	0.479397	0.906635
CCDC34	0.982634	0.804379	0.94287	0.795188	0.695993	0.708298	0.863792	0.893754	0.778025	0.658201	0.74732	0.741967	0.892675	0.818896	0.746408	0.480113	0.639942	0.720568	0.412509	0.725159
CCDC36	0.872275	0.896532	0.69195	0.919922	0.9171	0.809041	0.591976	0.789084	0.82423	0.619365	0.496691	0.701	0.807015	0.784634	0.656838	0.230202	0.613623	0.449646	0.627327	0.398868
CCDC38	0.928485	0.692392	0.78681	0.586553	0.484696	0.658015	0.750823	0.550672	0.169533	0.681325	0.386447	0.592949	0.438013	0.52791	0.38497	0.370807	0.151442	0.646736	0.670356	0.480626
CCDC39	0.792047	0.536226	0.981856	0.808413	0.494913	0.494374	0.945869	0.863385	0.67837	0.835058	0.810218	0.892772	0.785209	0.939234	0.690216	0.394374	0.344745	0.67653	0.611969	0.853273
CCDC40	0.974213	0.750938	0.972541	0.941658	0.649372	0.748089	0.922523	0.856361	0.910545	0.833493	0.512385	0.923646	0.681343	0.857944	0.82347	0.886607	0.299761	0.761898	0.599195	0.447408
CCDC42	0.654715	0.668294	0.730617	0.58482	0.771081	0.509479	0.670789	0.644179	0.62799	0.455299	0.670453	0.470493	0.743586	0.49118	0.560872	0.555967	0.608324	0.642578	0.205706	0.282225
CCDC43	0.881007	0.396727	0.358891	0.584935	0.536076	0.42945	0.296621	0.616021	0.644294	0.481856	0.636633	0.215579	0.73083	0.340304	0.571674	0.595771	0.647939	0.476831	0.30399	0.361279
CCDC47	0.763411	0.685598	0.467091	0.376203	0.762164	0.529839	0.36572	0.575168	0.427663	0.55736	0.221249	0.445444	0.593232	0.667065	0.174354	0.426451	0.68075	0.727486	0.549098	0.432068
CCDC50	0.999752	0.981219	0.991269	0.848841	0.969993	0.600354	0.947019	0.985085	0.847205	0.682121	0.936987	0.804335	0.944975	0.935837	0.303194	0.769347	0.73673	0.744798	0.461368	0.645488
CCDC51	0.745214	0.35054	0.450964	0.673992	0.557643	0.293259	0.227822	0.759191	0.479945	0.752875	0.308723	0.376805	0.672753	0.715579	0.444533	0.427583	0.378132	0.492578	0.702636	0.658563
CCDC57	0.979184	0.723815	0.62032	0.972912	0.626362	0.343002	0.54724	0.802698	0.753521	0.716808	0.162208	0.704927	0.738022	0.809625	0.670763	0.691074	0.641207	0.625354	0.638358	0.540994
CCDC58	0.952061	0.801911	0.78213	0.953388	0.714632	0.761359	0.699089	0.89087	0.679335	0.909351	0.504388	0.325442	0.950911	0.487748	0.706378	0.64716	0.596417	0.606989	0.49885	0.628901
CCDC59	0.449443	0.233174	0.373717	0.566614	0.286545	0.264287	0.278831	0.688252	0.499496	0.716437	0.355635	0.331237	0.658705	0.448213	0.696249	0.629406	0.52454	0.72814	0.457546	0.575469
CCDC6	0.99701	0.946621	0.874637	0.990534	0.848063	0.349876	0.70828	0.783554	0.89003	0.948001	0.602318	0.707573	0.883068	0.886217	0.421249	0.920373	0.660218	0.628388	0.673063	0.905131
CCDC60	0.96741	0.775796	0.946851	0.909996	0.450734	0.751955	0.842153	0.925796	0.481529	0.926707	0.836474	0.647479	0.79187	0.918162	0.748593	0.563685	0.685306	0.875513	0.8671	0.906741
CCDC61	0.999903	0.221169	0.999	0.946152	0.58811	0.187403	0.986191	0.776575	0.824398	0.803769	0.861828	0.905281	0.665508	0.866755	0.63075	0.702778	0.159846	0.509651	0.604706	0.499354
CCDC62	0.948655	0.577486	0.701769	0.778114	0.542799	0.347196	0.518462	0.668038	0.548293	0.605281	0.338836	0.616596	0.804237	0.570453	0.644321	0.537739	0.527459	0.688517	0.556829	0.53436
CCDC63	0.604636	0.443516	0.397541	0.74946	0.4908	0.525942	0.366773	0.733068	0.522753	0.681546	0.413314	0.456184	0.697443	0.760288	0.204812	0.404376	0.585554	0.555834	0.365228	0.772868
CCDC65	0.999602	0.692905	0.989897	0.787597	0.844559	0.462403	0.934908	0.965366	0.659386	0.859811	0.780175	0.830281	0.951469	0.931529	0.745232	0.583829	0.741676	0.726681	0.787323	0.606856
CCDC66	0.788712	0.63305	0.585244	0.894144	0.530892	0.457059	0.475009	0.6954	0.89141	0.782935	0.43612	0.748753	0.621762	0.843117	0.852132	0.807024	0.449973	0.747744	0.5661	0.581874
CCDC68	0.942826	0.978229	0.744391	0.650327	0.417826	0.89916	0.641198	0.687624	0.738685	0.206953	0.511562	0.705343	0.556688	0.776619	0.738792	0.761474	0.641065	0.429591	0.29517	0.301
CCDC69	0.945134	0.834828	0.921621	0.763217	0.668675	0.711492	0.848036	0.968162	0.700372	0.751849	0.894949	0.741906	0.802291	0.97439	0.374275	0.446753	0.746727	0.798682	0.516791	0.408342
CCDC7	0.967197	0.476168	0.622505	0.942923	0.452884	0.57239	0.620232	0.583758	0.887412	0.955706	0.652884	0.399027	0.399832	0.606511	0.521028	0.663411	0.437093	0.657228	0.869285	0.80629
CCDC70	0.76465	0.818746	0.781352	0.449513	0.615039	NA	0.60905	0.79732	0.432921	0.486412	0.465291	0.640543	0.717958	0.690278	0.293418	0.412155	0.764449	0.39762	0.272753	0.829127
CCDC71	0.891304	0.7921	0.841985	0.628884	0.857909	0.470126	0.757422	0.70353	0.584368	0.632325	0.796709	0.436182	0.6161	0.793171	0.635846	0.68029	0.433395	0.477902	0.561474	0.478017
CCDC71L	0.855272	0.337067	0.632334	0.795152	0.538743	0.326451	0.588146	0.701495	0.788367	0.591782	0.667917	0.348762	0.655883	0.663615	0.837709	0.803985	0.612226	0.663495	0.556812	0.284702
CCDC73	0.8987	0.365517	0.846046	0.845984	0.719471	0.447558	0.73083	0.805945	0.750911	0.80261	0.591419	0.705511	0.698992	0.831732	0.84931	0.65046	0.383519	0.797629	0.684183	0.612872
CCDC77	0.794444	0.225929	0.78259	0.590198	0.13635	0.670701	0.815994	0.766136	0.5013	0.709377	0.720019	0.638137	0.460545	0.744276	0.684943	0.449053	0.497302	0.672328	0.610324	0.647912
CCDC8	0.904388	0.943697	0.742463	0.657856	0.972581	0.912084	0.692374	0.985545	0.509253	0.653892	0.648735	0.594993	0.978662	0.931316	0.599788	0.477782	0.648254	0.565026	0.44021	0.728132
CCDC80	0.912527	0.931157	0.837633	0.743984	0.959705	0.332864	0.804114	0.593126	0.778238	0.468905	0.686385	0.274213	0.770391	0.470497	0.581299	0.583864	0.888836	0.549133	0.569984	0.541552
CCDC81	0.884466	0.594462	0.686978	0.761571	0.658351	0.435784	0.595718	0.592905	0.763225	0.699027	0.563287	0.656166	0.482139	0.693029	0.416392	0.73528	0.531927	0.790543	0.714216	0.579379
CCDC82	0.716835	0.931334	0.921054	0.925433	0.914623	0.583289	0.911085	0.677167	0.835695	0.797788	0.727256	0.732351	0.972824	0.78995	0.880892	0.457458	0.807564	0.897443	0.617481	0.928698
CCDC83	0.827256	0.785492	0.748877	0.453087	0.683572	0.778233	0.745435	0.659015	0.45874	0.588933	0.60422	0.801999	0.616189	0.625	0.644356	0.442613	0.603937	0.465977	0.46511	0.637279
CCDC84	0.672045	0.762633	0.722452	0.956086	0.756201	0.620444	0.661792	0.645329	0.825212	0.955069	0.392065	0.788305	0.681051	0.564685	0.28397	0.743852	0.736182	0.850327	0.81419	0.298434
CCDC85A	0.993799	0.61564	0.991667	0.968834	0.655494	0.910616	0.688225	0.96227	0.892171	0.933537	0.643171	0.577512	0.961837	0.904361	0.750628	0.846276	0.876522	0.959572	0.6908	0.633209
CCDC85B	0.866392	0.934713	0.829494	0.879503	0.441136	0.805007	0.716746	0.772541	0.879317	0.753105	0.578521	0.813659	0.824973	0.610253	0.59885	0.595223	0.479866	0.806343	0.511023	0.503273
CCDC85C	0.999425	0.930909	0.960748	0.99118	0.920904	0.733218	0.848708	0.957511	0.919321	0.834687	0.710465	0.732944	0.846329	0.965676	0.611173	0.854096	0.875805	0.900487	0.4625	0.911164
CCDC86	0.812376	0.524222	0.727813	0.844648	0.784811	0.45146	0.639022	0.809377	0.8444	0.706732	0.413332	0.593595	0.849682	0.51403	0.628742	0.820789	0.318126	0.722948	0.491906	0.429839
CCDC87	0.763774	0.785815	0.727459	0.518719	0.569993	NA	0.759917	0.471523	0.516295	0.255525	0.721461	0.707095	0.62807	0.454423	0.36622	0.663511	0.230526	0.204459	0.284072	0.721721
CCDC88A	0.951415	0.89647	0.803724	0.935881	0.78006	0.659935	0.774151	0.704414	0.970798	0.822036	0.893852	0.483015	0.463721	0.738818	0.936651	0.707042	0.572452	0.487757	0.728609	0.750531
CCDC88B	0.991614	0.985483	0.981361	0.846125	0.909758	0.911863	0.966092	0.853167	0.535855	0.820984	0.802627	0.849797	0.906166	0.854459	0.377097	0.509899	0.581723	0.63474	0.57347	0.692728
CCDC88C	0.951875	0.916844	0.995931	0.525487	0.820648	0.821276	0.699664	0.974301	0.412217	0.544754	0.689216	0.64563	0.847921	0.725283	0.543887	0.418843	0.511766	0.621258	0.729538	0.674646
CCDC89	0.643409	0.393883	0.814641	0.712783	0.458855	0.392427	0.58459	0.932705	0.663323	0.633156	0.520387	0.711155	0.789605	0.908457	0.54068	0.692734	0.719132	0.63436	0.432372	0.507909
CCDC9	0.95813	0.775168	0.918861	0.770506	0.850947	0.318126	0.879007	0.797072	0.734439	0.535757	0.778247	0.650876	0.66449	0.773133	0.743179	0.521444	0.6362	0.474142	0.469418	0.442587
CCDC90B	0.844303	0.931396	0.694409	0.635916	0.678459	0.738075	0.600168	0.655405	0.727017	0.547948	0.606838	0.641437	0.694692	0.541888	0.316224	0.538287	0.687553	0.651283	0.4352	0.447426
CCDC92	0.786297	0.680582	0.636615	0.805051	0.72891	0.482068	0.458236	0.773646	0.58719	0.677893	0.365065	0.563332	0.602415	0.879131	0.7921	0.515012	0.460288	0.70084	0.818631	0.556361
CCDC93	0.960589	0.923956	0.716578	0.937058	0.709563	0.613783	0.689915	0.485333	0.69839	0.931308	0.37592	0.595878	0.800336	0.196771	0.587792	0.587907	0.809784	0.54862	0.875557	0.738367
CCDC96	0.812818	0.47122	0.68175	0.789393	0.373166	NA	0.687606	0.616162	0.851973	0.487606	0.762381	0.419843	0.79379	0.309404	0.407519	0.880538	0.614166	0.729445	0.485709	0.627147
CCDC97	0.941693	0.955432	0.910801	0.610766	0.510563	0.760191	0.808537	0.867711	0.540349	0.562845	0.804007	0.701274	0.804751	0.843692	0.453238	0.495674	0.403176	0.710563	0.512491	0.490384
CCER2	0.956838	0.849301	0.795754	0.667304	0.603999	0.396249	0.72784	0.693808	0.616392	0.594117	0.541516	0.560695	0.845134	0.511403	0.643577	0.547213	0.505237	0.452459	0.710748	0.750398
CCHCR1	0.806237	0.615446	0.774805	0.732378	0.59647	0.4546	0.487075	0.755626	0.754308	0.531246	0.289544	0.629016	0.840826	0.663172	0.454202	0.449912	0.774478	0.455724	0.750124	0.544117
CCK	0.999752	0.889977	0.997886	0.997956	0.768224	0.492666	0.639614	0.950513	0.991313	0.694294	0.682387	0.573877	0.846523	0.895895	0.790694	0.973063	0.842542	0.632272	0.585855	0.533616
CCKAR	0.993454	0.843471	0.860129	0.570555	0.827145	NA	0.797788	0.649903	0.588522	0.484242	0.693874	0.854081	0.70146	0.620431	0.214178	0.556098	0.6607	0.280013	0.474912	0.749266
CCKBR	0.995161	0.445152	0.987226	0.937933	0.833192	0.340977	0.951822	0.729644	0.811394	0.713871	0.882458	0.734616	0.585341	0.733581	0.605954	0.656962	0.922762	0.627928	0.755458	0.592817
CCL1	0.990119	0.489915	0.613491	0.958723	0.321125	NA	0.705971	0.762491	0.926424	0.842858	NA	0.67707	0.660244	0.279529	NA	0.592982	0.776619	0.708519	0.75874	0.98742
CCL16	0.743241	0.789196	0.75943	0.690579	0.822205	0.776303	0.722965	0.770966	0.58548	0.629335	0.611382	0.931305	0.757577	0.593184	0.549947	0.431888	0.616124	0.572328	0.590104	0.737149
CCL19	0.649699	0.58942	0.341729	0.719374	0.554117	0.531859	0.353671	0.640428	0.759864	0.495533	0.784028	0.42676	0.842848	0.641923	0.281896	NA	0.787173	0.676336	NA	0.526934
CCL2	0.678034	0.549304	0.945223	0.477738	0.9911	0.434802	0.919214	0.878326	0.630467	0.38709	0.422665	0.916534	0.771001	0.728999	NA	0.953662	0.534041	0.458634	0.823054	0.240782
CCL24	0.554016	0.593958	0.779441	0.468816	0.743082	0.739429	0.737235	0.506166	0.382767	0.598576	0.646094	0.667742	0.45824	0.473301	0.415366	0.440924	0.195648	0.536001	0.493831	0.783628
CCL25	0.654821	0.517985	0.505299	0.757608	0.373514	0.574005	0.381511	0.877902	0.779777	0.216189	0.484015	0.347886	0.807422	0.829131	0.632334	0.507546	0.839703	0.313942	0.355582	0.34732
CCL28	0.82293	0.476035	0.824177	0.638508	0.496612	0.502854	0.836297	0.600053	0.729043	0.354529	0.814181	0.482325	0.636854	0.600097	0.570789	0.710545	0.361173	0.658342	0.485571	0.621125
CCL5	0.923558	0.58754	0.876699	0.635633	0.572806	0.686772	0.714119	0.838243	0.651707	0.394763	0.634793	0.594427	0.881352	0.484705	0.335607	0.539119	0.562146	0.440755	0.410616	0.36603
CCM2	0.994082	0.986837	0.781476	0.979503	0.911783	0.819161	0.349788	0.76986	0.751345	0.910226	0.350372	0.59663	0.794223	0.556476	0.907643	0.533953	0.513924	0.617905	0.790057	0.849823
CCM2L	0.992604	0.919436	0.99417	0.949071	0.583094	0.771205	0.888296	0.996842	0.943356	0.730768	0.514066	0.527309	0.798956	0.981741	0.720524	0.83167	0.847098	0.793409	0.70345	0.562633
CCNA1	0.912544	0.705741	0.701601	0.795426	0.536837	0.685692	0.773602	0.78198	0.782458	0.686792	0.773248	0.557475	0.772222	0.600778	0.745984	0.728238	0.634138	0.593648	0.703884	0.423638
CCNA2	0.873178	0.398593	0.832688	0.447293	0.460297	0.688473	0.576672	0.911005	0.357864	0.522505	0.591366	0.584961	0.93926	0.820311	0.302194	0.655741	0.313818	0.593082	0.575425	0.480918
CCNB1	0.916277	0.60437	0.541897	0.847753	0.271205	0.587044	0.531909	0.539729	0.793409	0.569011	0.442781	0.508891	0.504521	0.559943	0.184227	0.567321	0.851814	0.524107	0.598399	0.503468
CCNB1IP1	0.945347	0.672594	0.963181	0.983174	0.78827	0.617613	0.957307	0.526911	0.921293	0.938473	0.836607	0.747983	0.491534	0.7237	0.433908	0.803884	0.839437	0.598841	0.385872	0.808749
CCNB2	0.633209	0.633802	0.655228	0.526973	0.473142	0.586146	0.615809	0.706732	0.621559	0.52753	0.632245	0.300186	0.626008	0.735642	0.548664	0.607723	0.447673	0.456741	0.50184	0.125027
CCNB3	0.920984	0.68175	0.800115	0.749381	0.585023	0.462538	0.667516	0.703291	0.900495	0.497753	0.520347	0.426849	0.592109	0.554105	0.790835	0.755815	0.874935	0.725593	0.449969	0.312597
CCNC	0.68336	0.784749	0.781759	0.714482	0.636633	0.474894	0.762013	0.453884	0.833139	0.516322	0.316145	0.618604	0.781051	0.628928	0.751796	0.537394	0.366003	0.318489	0.486465	0.704167
CCND2	0.996302	0.935235	0.974089	0.998726	0.812606	0.723036	0.874027	0.98397	0.98152	0.995347	0.819736	0.60552	0.946293	0.928017	0.5069	0.963694	0.958997	0.787748	0.94034	0.936943
CCND3	0.933475	0.763712	0.741773	0.612208	0.714712	0.571355	0.691667	0.545073	0.658917	0.647638	0.716207	0.510855	0.687703	0.578512	0.653556	0.748779	0.681608	0.493976	0.572753	0.657661
CCNDBP1	0.905326	0.561783	0.807537	0.714163	0.710801	0.526008	0.707856	0.723408	0.794648	0.783094	0.643356	0.588951	0.704335	0.821612	0.857183	0.400142	0.805317	0.661881	0.774593	0.367171
CCNE1	0.999797	0.622443	0.948708	0.99072	0.747983	0.425557	0.828733	0.828273	0.95936	0.961589	0.800327	0.665331	0.752565	0.822266	0.847134	0.939137	0.708979	0.633714	0.944082	0.727433
CCNE2	0.904016	0.880626	0.682228	0.866437	0.765685	0.527548	0.616994	0.729122	0.793728	0.612067	0.660094	0.455343	0.623036	0.694206	0.211943	0.701663	0.75261	0.353202	0.541729	0.571568
CCNG1	0.965977	0.535456	0.893498	0.941543	0.513765	0.450248	0.683156	0.911783	0.885147	0.857015	0.471506	0.77945	0.802707	0.841446	0.571771	0.802167	0.750566	0.595347	0.754795	0.592542
CCNG2	0.999673	0.546585	0.935651	0.998355	0.442967	0.803981	0.79011	0.764287	0.995824	0.959351	0.726681	0.771479	0.873753	0.565844	0.680211	0.76718	0.987527	0.941295	0.764128	0.798531
CCNH	0.999956	0.835103	0.89287	0.998602	0.824885	0.812527	0.86449	0.589473	0.967038	0.91971	0.848443	0.677238	0.520709	0.564411	0.810218	0.957546	0.945329	0.70882	0.664694	0.785288
CCNI	0.869966	0.944444	0.987429	0.845594	0.686828	0.645674	0.887208	0.973089	0.953087	0.748646	0.861483	0.549009	0.87876	0.932404	0.632962	0.465393	0.870099	0.671762	0.578255	0.627636
CCNI2	0.920541	0.871453	0.712447	0.490481	0.753627	0.597178	0.616357	0.81695	0.650124	0.370205	0.587757	0.678105	0.544214	0.660819	0.609492	0.492941	0.697833	0.490534	0.475221	0.469577
CCNJ	0.839057	0.699743	0.873328	0.707696	0.813969	0.409253	0.734492	0.888172	0.602044	0.669922	0.836527	0.620674	0.630706	0.898337	0.469931	0.36787	0.828583	0.4467	0.681414	0.670382
CCNJL	0.816056	0.754715	0.678494	0.776106	0.55192	0.793666	0.573186	0.84647	0.58328	0.954167	0.71587	0.691941	0.755626	0.69686	0.511819	0.607245	0.581476	0.88535	0.767215	0.926884
CCNK	0.988641	0.912376	0.852734	0.987005	0.897081	0.842852	0.481024	0.972886	0.90207	0.969816	0.416419	0.54126	0.933006	0.850832	0.572903	0.549425	0.749814	0.735288	0.666941	0.802822
CCNL1	0.894002	0.859793	0.573992	0.669029	0.467348	0.675947	0.673063	0.515897	0.652964	0.563792	0.67891	0.593047	0.681573	0.483855	0.530909	0.670223	0.334076	0.52891	0.578079	0.570541
CCNL2	0.930724	0.887297	0.894285	0.733935	0.860846	0.365534	0.845559	0.76557	0.780918	0.836023	0.778662	0.902849	0.821824	0.840632	0.447001	0.877468	0.779096	0.605255	0.819586	0.648107
CCNO	0.98689	0.207758	0.920373	0.459421	0.237597	0.39126	0.74624	0.767074	0.393843	0.546028	0.722598	0.573815	0.772691	0.585731	0.439853	0.278556	0.381352	0.540486	0.55395	0.689974
CCNT1	0.726663	0.696329	0.731697	0.429591	0.462367	0.265676	0.482139	0.841631	0.594409	0.456599	0.411377	0.516729	0.379883	0.829202	0.14279	0.598788	0.463102	0.592295	0.310899	0.614729
CCNT2	0.979503	0.897213	0.76373	0.545541	0.856608	0.572824	0.681166	0.694489	0.742056	0.570364	0.633634	0.701185	0.761571	0.72147	0.501044	0.503194	0.729715	0.452176	0.614959	0.515667
CCNY	0.99923	0.982042	0.841552	0.940357	0.935571	0.89348	0.753954	0.87776	0.805149	0.930883	0.80959	0.44977	0.978317	0.711226	0.362226	0.879397	0.753317	0.825097	0.917366	0.55882
CCNYL1	0.999248	0.713836	0.970807	0.839499	0.433643	0.764145	0.957891	0.804105	0.91311	0.879503	0.710306	0.631909	0.722461	0.807183	0.730432	0.873664	0.815738	0.757785	0.81741	0.586005
CCPG1	0.541826	0.409041	0.537305	0.284846	0.479795	0.31787	0.536598	0.42546	0.32899	0.508776	0.482847	0.622841	0.651433	0.383829	0.246391	0.389809	0.406944	0.731759	0.306732	0.634395
CCR1	0.996895	0.986854	0.581776	0.666502	0.404167	0.870263	0.644692	0.52615	0.712845	0.613506	0.347912	0.874782	0.672588	0.523119	0.547405	0.412792	0.841466	0.458764	0.964296	0.496273
CCR10	0.921948	0.551902	0.872045	0.916967	0.715065	0.371975	0.782086	0.911129	0.876097	0.682281	0.755193	0.607192	0.699266	0.872328	0.8319	0.578485	0.658192	0.770798	0.700964	0.467808
CCR4	0.686359	0.857546	0.884961	0.651283	0.739327	NA	0.856281	0.796311	0.615366	0.573151	0.721581	0.817016	0.798859	0.639924	0.410346	NA	0.577716	0.714891	0.497868	NA
CCR7	0.707086	0.45322	0.880697	0.608413	0.710846	0.919338	0.727274	0.859298	0.576451	0.662137	0.836913	0.545342	0.610554	0.90565	0.726995	0.520453	0.507329	0.519506	0.682059	0.613565
CCR8	0.587739	0.743861	0.550858	0.602583	0.583156	NA	0.635975	0.382139	0.586492	0.430485	0.374623	0.757006	0.503432	0.393728	0.709324	0.431812	0.550633	0.380556	0.404344	0.68324
CCR9	0.724257	0.686297	0.718843	0.591605	0.775102	0.448041	0.422965	0.605538	0.626168	0.478928	0.350602	0.560886	0.655529	0.584554	0.457054	0.530296	0.809426	0.71058	0.444739	0.565508
CCS	0.878211	0.934696	0.72186	0.694763	0.926884	0.625345	0.475663	0.742728	0.767746	0.621152	0.677044	0.258431	0.767879	0.664172	0.491162	0.386315	0.913146	0.53336	0.584952	0.646992
CCSAP	0.98857	0.849814	0.998063	0.978724	0.906635	0.598558	0.864314	0.978512	0.95598	0.744542	0.686881	0.744666	0.91618	0.962721	0.665384	0.815464	0.937703	0.510925	0.878406	0.671231
CCSER1	0.998222	0.643931	0.983988	0.834351	0.713367	0.837987	0.972585	0.99839	0.678017	0.990287	0.505626	0.97308	0.924124	0.994922	0.525212	0.612146	0.530414	0.492587	0.87293	0.758271
CCSER2	0.989119	0.864508	0.839367	0.975867	0.818613	0.838668	0.672222	0.8556	0.705317	0.955096	0.678034	0.807228	0.899965	0.633316	0.668931	0.645603	0.590198	0.700699	0.445223	0.890862
CCT2	0.730573	0.757263	0.727804	0.565455	0.844436	0.668171	0.674717	0.589278	0.839393	0.398735	0.422939	0.836049	0.618737	0.642498	0.487208	0.842498	0.46051	0.365331	0.543604	0.471293
CCT3	0.761279	0.646046	0.519843	0.707325	0.676203	0.440464	0.491755	0.448266	0.671559	0.605856	0.360244	0.651575	0.295568	0.655617	0.423027	0.599841	0.86649	0.452813	0.573523	0.537235
CCT4	0.756086	0.660713	0.714482	0.818073	0.456918	0.244719	0.741676	0.440773	0.784112	0.720364	0.622028	0.796338	0.562721	0.559979	0.351177	0.613907	0.735837	0.858944	0.533183	0.601778
CCT5	0.930556	0.763146	0.855157	0.896355	0.69969	0.677866	0.745126	0.708475	0.760297	0.595241	0.772709	0.684209	0.794383	0.649248	0.205007	0.747337	0.60215	0.505671	0.726681	0.386819
CCT6B	0.895771	0.830096	0.601079	0.904733	0.55146	0.509634	0.529662	0.717021	0.853512	0.815897	0.416366	0.674319	0.688907	0.60107	0.731325	0.818436	0.840915	0.856361	0.610642	0.491994
CCT7	0.734236	0.651619	0.767348	0.74739	0.456378	0.651575	0.678645	0.716773	0.509749	0.651628	0.781794	0.688942	0.506617	0.590207	0.360855	0.568091	0.541976	0.738234	0.399593	0.296435
CCT8	0.80667	0.607068	0.735439	0.581352	0.344108	0.337482	0.753149	0.668542	0.522576	0.641375	0.803627	0.612261	0.445851	0.570002	0.164455	0.608103	0.661244	0.592286	0.472355	0.367445
CCT8L2	0.416286	0.734948	0.422673	0.520214	0.727813	NA	0.51498	0.378512	0.353786	0.613938	NA	0.552276	0.467383	0.443666	0.438623	NA	NA	0.672753	0.669091	NA
CCZ1	0.743648	0.322709	0.469462	0.840685	0.369365	0.305617	0.564269	0.582741	0.895559	0.644843	0.524319	0.582776	0.674168	0.329636	0.349593	0.807803	0.662916	0.721417	0.646143	0.44356
CD101	0.998408	0.868427	0.987385	0.973266	0.712562	0.494574	0.600646	0.957909	0.711907	0.933749	0.516198	0.708271	0.970771	0.932546	0.604671	0.520656	0.727088	0.942932	0.703627	0.743675
CD109	0.89041	0.979379	0.55038	0.865322	0.953123	0.892419	0.457971	0.756617	0.599478	0.934475	0.523558	0.5036	0.82676	0.71488	0.501469	0.615189	0.523461	0.957511	0.768073	0.893905
CD14	0.99686	0.989508	0.814039	0.746408	0.646178	0.898125	0.713323	0.754786	0.747249	0.649239	0.723788	0.575805	0.777778	0.327035	0.810448	0.680246	0.699239	0.684324	0.648094	0.375593
CD151	0.983581	0.946417	0.93152	0.882387	0.88037	0.763783	0.760748	0.964066	0.709643	0.868516	0.666039	0.744409	0.781723	0.747611	0.613199	0.791844	0.469568	0.899876	0.847125	0.691419
CD160	0.679282	0.678848	0.916711	0.394506	0.743542	0.590508	0.786253	0.842233	0.403822	0.592153	0.739252	0.530918	0.772072	0.657254	0.43014	0.450955	0.277229	0.540844	0.549018	0.352291
CD163	0.93735	0.974319	0.528822	0.467436	0.626619	0.859032	0.46541	0.609121	0.471444	0.33451	0.449885	0.366959	0.673549	0.419303	0.383992	0.502854	0.446413	0.580768	0.415751	0.423992
CD163L1	0.916534	0.759183	0.699443	0.879016	0.893666	0.576805	0.622585	0.68911	0.828185	0.799372	0.610536	0.70836	0.748319	0.577955	0.387757	0.550672	0.782962	0.658501	0.681131	0.782387
CD164	0.98459	0.760837	0.983077	0.781847	0.708953	0.51112	0.948611	0.933369	0.710439	0.877583	0.435262	0.932077	0.93382	0.689915	0.257396	0.728831	0.564782	0.866056	0.635766	0.61917
CD177	0.764349	0.403309	0.518719	0.703547	0.314026	NA	0.514844	0.45238	0.532723	0.817578	0.556308	0.530166	0.582511	0.365711	0.520196	0.59191	0.266331	0.418153	0.748089	0.808205
CD180	0.990322	0.98543	0.449797	0.705272	0.837783	0.922598	0.451097	0.473806	0.717136	0.630715	0.796767	0.331139	0.399416	0.514774	0.348638	0.464393	0.657838	0.683019	0.509935	0.65245
CD1D	0.892569	0.873974	0.373576	0.855556	0.735209	0.876657	0.430556	0.687367	0.98413	0.82143	0.485505	0.397726	0.731741	0.377132	0.798337	0.864443	0.330927	0.789389	0.593961	0.935964
CD2	0.750893	0.505556	0.730989	0.610536	0.497275	0.961713	0.506573	0.511545	0.674	0.29931	0.554702	0.635456	0.35176	0.453114	0.952111	0.702902	0.498806	0.389804	0.464774	0.476464
CD200	0.997196	0.976238	0.979821	0.988261	0.956812	0.799655	0.889924	0.955573	0.923257	0.97469	0.869551	0.647859	0.859766	0.913809	0.761323	0.866145	0.770249	0.756865	0.904352	0.602088
CD200R1	0.856829	0.36541	0.680732	0.745577	0.588818	0.273518	0.438765	0.968507	0.886589	0.610324	0.591813	0.550159	0.91825	0.863332	0.843763	0.774558	0.822417	0.550115	0.721506	0.637093
CD22	0.992463	0.959828	0.768179	0.497541	0.90069	0.454065	0.81626	0.609643	0.700469	0.262739	0.814977	0.547337	0.814048	0.626539	0.512987	0.720205	0.350301	0.713606	0.361111	0.231714
CD226	0.933068	0.867808	0.923602	0.597815	0.641331	0.790499	0.525548	0.854512	0.519931	0.682068	0.541764	0.676177	0.700027	0.80276	0.563181	0.487969	0.65061	0.70805	0.715455	0.73689
CD244	0.791322	0.979069	0.597691	0.450593	0.307431	0.900181	0.662005	0.470993	0.394568	0.775221	0.530502	0.568339	0.516481	0.561615	0.399567	0.4648	0.356449	0.428468	0.722585	0.756272
CD247	0.972134	0.741375	0.649743	0.900584	0.537412	0.752406	0.5194	0.610501	0.613172	0.886854	0.358537	0.405644	0.619533	0.473832	0.595214	0.502822	0.70951	0.857652	0.543914	0.446346
CD248	0.937827	0.806538	0.852282	0.465486	0.43225	0.762093	0.432319	0.92224	NA	0.439738	NA	0.481977	0.785563	0.803527	NA	NA	NA	0.754981	NA	NA
CD274	0.887429	0.719055	0.708041	0.903645	0.943073	0.424416	0.602751	0.619276	0.925168	0.757634	0.452495	0.663615	0.706732	0.531175	0.754848	0.745674	0.872151	0.571187	0.423903	0.754476
CD276	0.99954	0.981573	0.94739	0.952344	0.884988	0.863075	0.907166	0.942755	0.76649	0.952778	0.781228	0.797656	0.799186	0.86012	0.828025	0.518967	0.606971	0.799222	0.597036	0.493799
CD28	0.76541	0.736562	0.549938	0.792542	0.671311	0.718914	0.508519	0.770878	0.691844	0.586642	0.45299	0.652389	0.752097	0.707953	0.674425	0.701203	0.658466	0.541897	0.826752	0.554069
CD2AP	0.974266	0.9763	0.935041	0.9556	0.615508	0.896541	0.867489	0.835138	0.568498	0.878698	0.807573	0.67124	0.889986	0.647151	0.845736	0.447859	0.603777	0.680706	0.829671	0.749513
CD300A	0.988597	0.976451	0.360819	0.493445	0.445267	0.893498	0.428034	0.536014	0.490897	0.579406	0.257714	0.639331	0.600071	0.624947	0.622346	0.545179	0.430918	0.626274	0.534855	0.713389
CD300LB	0.956529	0.956157	0.867737	0.67699	0.472081	0.855339	0.602026	0.848142	0.58213	0.592419	0.7433	0.737849	0.657458	0.820002	0.437692	0.903654	0.584625	0.360072	0.669214	0.590335
CD300LD	0.547187	0.502919	0.695656	0.401424	0.741485	0.623501	0.513535	0.635023	0.59643	0.371099	0.552512	0.485089	0.4556	0.713544	0.537521	NA	0.436699	0.788672	NA	0.291737
CD300LF	0.826469	0.961421	0.752477	0.831493	0.771621	0.829251	0.758776	0.583705	0.784651	0.750115	0.74325	0.518869	0.606476	0.595356	0.648894	0.737412	0.761138	0.695143	0.507546	0.516923
CD300LG	0.814163	0.888473	0.535386	0.406573	0.798602	0.745939	0.531546	0.338137	0.534015	0.578273	0.568286	0.47216	0.36434	0.436279	0.21288	0.589101	0.413004	0.734797	0.452079	0.50222
CD320	0.965163	0.982139	0.809722	0.759943	0.447603	0.927698	0.293914	0.84287	0.677335	0.774142	0.452044	0.232263	0.873178	0.647063	0.546426	0.745931	0.55621	0.590764	0.576115	0.559696
CD34	0.999496	0.993993	0.716817	0.550318	0.821479	0.947726	0.671125	0.720524	0.595232	0.47209	0.664862	0.544586	0.671745	0.673363	0.601215	0.404056	0.731803	0.169188	0.399903	0.744385
CD36	0.856759	0.611412	0.818569	0.995816	0.546612	0.539844	0.794329	0.930697	0.988208	0.650823	0.742043	0.227813	0.865826	0.895524	0.536014	0.955874	0.91058	0.621541	0.420453	0.53719
CD37	0.953618	0.988641	0.45345	0.657307	0.793976	0.917166	0.452592	0.787978	0.568878	0.720364	0.380261	0.587049	0.79049	0.585333	0.700902	0.549213	0.630883	0.305299	0.747001	0.54325
CD38	0.931077	0.99149	0.413048	0.622567	0.977344	0.748337	0.412765	0.38083	0.589013	0.659873	0.390234	0.447647	0.7681	0.329193	0.80307	0.617242	0.288562	0.668878	0.606201	0.323877
CD3D	0.626769	0.481316	0.468976	0.582431	0.507139	0.628379	0.50805	0.41871	0.559811	0.676955	NA	0.468878	0.339986	0.693299	0.737774	0.988818	0.305113	NA	NA	0.631487
CD3E	0.426088	0.916591	0.277318	0.402061	0.859293	0.945824	0.302123	0.517489	0.275982	0.695648	0.404441	0.330774	0.427309	0.544754	0.401592	0.51143	0.241207	0.488977	0.430526	0.853503
CD3EAP	0.894506	0.76419	0.748859	0.736315	0.505069	0.756361	0.725637	0.609076	0.46219	0.781927	0.697373	0.467321	0.512491	0.510094	0.554149	0.449124	0.656511	0.621576	0.460147	0.536483
CD3G	0.664862	0.375964	0.412376	0.678839	0.676141	0.350672	0.368923	0.657493	0.786695	0.639358	0.329074	0.345577	0.358139	0.680458	0.514216	0.793241	0.354131	0.755896	0.500416	0.585961
CD4	0.813013	0.867578	0.686607	0.80192	0.866215	0.746851	0.714411	0.482369	0.662783	0.827344	0.694135	0.594595	0.524204	0.250885	0.490119	0.522718	0.579485	0.683608	0.599275	0.548673
CD40	0.874098	0.94064	0.820073	0.878751	0.846877	0.467932	0.728255	0.966251	0.897903	0.716614	0.491782	0.863252	0.911633	0.875186	0.585288	0.951725	0.950646	0.620966	0.611589	0.631192
CD44	0.820055	0.702442	0.583218	0.804715	0.831829	0.654901	0.589305	0.686262	0.48911	0.708431	0.546435	0.584245	0.734598	0.561722	0.350593	0.449018	0.432909	0.363694	0.596886	0.672956
CD47	1	0.896541	0.998859	0.998868	0.928247	0.29417	0.982387	0.941251	0.995993	0.995108	0.897877	0.897116	0.992693	0.837323	0.889791	0.914429	0.965543	0.96173	0.913553	0.644728
CD48	0.6306	0.572143	0.361925	0.505219	0.751283	0.436403	0.329706	0.404724	0.409713	0.651929	0.334961	0.36365	0.527557	0.314933	0.689154	0.216481	0.350628	0.324823	0.767472	0.597992
CD5	0.856352	0.558351	0.72209	0.472435	0.4842	0.646391	0.375584	0.760775	0.351929	0.597788	0.332113	0.571913	0.705653	0.742861	0.314597	0.225504	0.33735	0.725265	0.476654	0.568259
[truncated: 12,272 more rows]

## Sheet: TableS4
Supplementary Table 4: List of marker genes for cell classes, subclasses and cell types in the human MTG transcriptomic data
[truncated: 14,134 more rows]
[truncated: 35 more columns]

## Sheet: TableS5
Supplementary Table 5: List of species used to calculate coexpression conservation of 14,131 genes across animal kingdom
[truncated: 24 more rows]

[truncated: 1 more sheets: TableS6]
